# Supplementary material for: Climatic and drought characteristics in the loess hilly-gully region of China from 1957 to 2014
Source: PLoS One. 2017 Jun 8;12(6):e0178701. doi: 10.1371/journal.pone.0178701 (PMC5464583; doi:10.1371/journal.pone.0178701)
Supplement: S1 File — (XLSX) [file pone.0178701.s001.xlsx]

## Sheet: Yan'an
Year	Jan	Feb	Mar	Apr	May	Jun	Jul	Aug	Sep	Oct	Nov	Dec	Spring	Summer	Autumn	Winter	Annual
1957	11	3.8	8.4	55.3	73.6	71.5	122	50.1	19.2	2	26.3	0	137.3	243.6	47.5	14.8	443.2
1958	1.5	0	21.2	37	53.4	34	244.4	239.1	61.5	43.2	15.1	3.6	111.6	517.5	119.8	1.5	754
1959	0.1	23.8	20.8	5	17.7	75.8	135.9	189.8	97.7	11.8	0	3.1	43.5	401.5	109.5	27.5	581.5
1960	0.5	0	17	44.5	44.1	14.6	203.3	112.8	40.4	27.3	11	1.2	105.6	330.7	78.7	3.6	516.7
1961	1.7	3.4	14.8	19.9	44.6	183.1	100.6	137.8	91.1	133.5	28.2	1.6	79.3	421.5	252.8	6.3	760.3
1962	3.1	5.5	0	7	23	34.5	156.4	76.5	158.3	52.1	63.5	0	30	267.4	273.9	10.2	579.9
1963	0	0.2	6	22.2	131.9	26.6	46.8	103.2	195.8	6.7	34.2	6.5	160.1	176.6	236.7	0.2	580.1
1964	10.1	5.1	45.3	64.4	83.5	60.8	184.8	134.7	210.2	66.3	2.8	3	193.2	380.3	279.3	21.7	871
1965	0	5	9.5	43.9	26.3	25.3	88.5	97.7	35.2	33.8	15.1	0	79.7	211.5	84.1	8	380.3
1966	1.4	2	12.4	25.4	16.2	113.6	189.8	72.6	87.4	46.8	17	0	54	376	151.2	3.4	584.6
1967	2.1	6.4	38.4	41.5	69.3	31.7	83.8	208	118.6	21.4	14.1	0	149.2	323.5	154.1	8.5	635.3
1968	2	1.3	6.1	42.1	22	7.8	98.9	242.4	76.8	83.4	23.5	1.4	70.2	349.1	183.7	3.3	607.7
1969	9.4	5.7	19.8	62.2	76.2	17.7	147.2	105.2	145.2	24.6	7.7	0.1	158.2	270.1	177.5	16.5	621
1970	0	10.5	3.1	28.5	69.7	47.2	96.1	71.5	104.1	8.9	0.1	0.8	101.3	214.8	113.1	10.6	440.5
1971	8.3	3.8	6.8	7.6	35.4	67.4	88.1	115.6	84.9	16.4	39.5	5.7	49.8	271.1	140.8	12.9	479.5
1972	9.3	10.1	16.2	4.1	25.1	48.3	89.2	88.2	27.6	17.1	31.6	2	45.4	225.7	76.3	25.1	368.8
1973	5.6	0.9	8.9	43.7	13.2	107.2	94.7	181.4	67.4	68.2	2	0	65.8	383.3	137.6	8.5	593.2
1974	1.7	4.9	14	4.4	47.9	36	45.2	15.5	82.3	44.2	19.6	14.3	66.3	96.7	146.1	6.6	330
1975	1.2	2.9	17.3	54.6	22.1	97.7	214.3	43.6	136.4	64.2	4.7	10.4	94	355.6	205.3	18.4	669.4
1976	0	27.9	2.4	57.2	16.1	55	74.5	182.8	65.2	23.4	1	8.5	75.7	312.3	89.6	38.3	514
1977	0.5	1.3	3.7	37.3	41.3	59.3	109.8	64.9	103.9	33.2	9.5	7.4	82.3	234	146.6	10.3	472.1
1978	0.1	9.8	18.7	2.1	99.6	29.6	107.4	153.8	89.5	57.4	7.3	0.2	120.4	290.8	154.2	17.3	575.5
1979	0.2	11.1	23.8	20.5	8.5	73.2	261.9	90.2	43.1	10.3	7.4	1.1	52.8	425.3	60.8	11.5	551.3
1980	1.9	0.2	14.8	18.2	71.8	89	92.4	85.8	49.5	35.6	19.2	1	104.8	267.2	104.3	3.2	479.4
1981	1.6	0.1	24.7	30.3	5.6	83.2	175.5	303.5	129.7	11.8	6.3	1.7	60.6	562.2	147.8	2.7	774
1982	0.3	5	30.7	11.8	8.9	49	153.4	79.7	86.5	9.5	27.7	0	51.4	282.1	123.7	7	462.5
1983	0.4	0	19.7	41.8	189.9	97.2	66.2	58.6	131.5	61.9	12.9	0.6	251.4	222	206.3	0.4	680.7
1984	0.8	0	9.6	34.6	52	103	134.9	82.6	49.9	22.4	8.9	12	96.2	320.5	81.2	1.4	510.7
1985	3	4	7.7	4.2	75.1	22.8	93.7	173.5	180.5	44	0	0	87	290	224.5	19	608.5
1986	0.3	3	21.6	22.3	32.4	130.6	65.5	115.4	15	33.2	4.8	5.1	76.3	311.5	53	3.3	449.2
1987	2.1	4.7	16.7	26.5	22.4	77.6	106.9	127	26.3	59.7	19.6	0	65.6	311.5	105.6	11.9	489.5
1988	1.1	3.9	25.1	5.8	65	99.7	214.6	225.3	90.2	10.9	0	1.9	95.9	539.6	101.1	5	743.5
1989	16.5	9.7	10.8	27.5	8.2	84.8	61.1	56.4	121.2	23.3	26.7	1.2	46.5	202.3	171.2	28.1	447.4
1990	6.8	17.1	49.4	49.4	37.5	22.5	143.4	127.2	66.4	20.2	14.9	2.9	136.3	293.1	101.5	25.1	557.7
1991	1.4	2.3	52.1	33.6	77.8	64.9	38.6	74.8	45.3	43.4	8.8	8.7	163.5	178.3	97.5	6.6	451.7
1992	0	0	21.5	22.6	38.7	43.6	58.7	180.5	63.7	21.2	11.7	0.3	82.8	282.8	96.6	8.7	462.5
1993	7.5	1.6	10.7	14.3	35.5	57.6	147.4	171	17	75.3	29.5	0	60.5	376	121.8	9.4	567.4
1994	0.5	7.8	10.5	85.1	12.6	97.2	130.9	128.8	37	61.9	26.3	8.3	108.2	356.9	125.2	8.3	606.9
1995	0.2	0.8	3.3	6.7	11.9	57.3	82.2	163.5	9.7	20.5	3.6	1	21.9	303	33.8	9.3	360.7
1996	5.2	4.5	8.1	28.9	14.3	75.5	111.4	114.8	39.9	44.9	17.3	0	51.3	301.7	102.1	10.7	464.8
1997	3.3	8.6	24.4	23.4	26.4	33.8	132.3	32.4	59.3	4.6	23.6	0	74.2	198.5	87.5	11.9	372.1
1998	5.6	3.1	30.3	35.8	114.2	44.9	136.6	137.9	34.7	24.7	0	0	180.3	319.4	59.4	8.7	567.8
1999	0	0	17.8	27.6	29.7	35.9	93.8	63.1	46.1	20.2	8.4	1.7	75.1	192.8	74.7	0	344.3
2000	5.4	1.8	6.4	8.4	11.4	87.3	39.8	86	39.7	65.1	16	0	26.2	213.1	120.8	8.9	367.3
2001	10.6	7	11.1	36.3	17.2	31.5	146.4	127.4	128.6	51.3	5.2	0.9	64.6	305.3	185.1	17.6	573.5
2002	3.5	3.3	9.8	27	44.8	191.4	75.2	56.4	61.4	50.7	0	15	81.6	323	112.1	7.7	538.5
2003	3	3.1	15.5	29.8	40.6	94.1	59.4	177.9	134.3	73.8	26.5	0	85.9	331.4	234.6	21.1	658
2004	1.4	6.9	6.9	4.9	17.6	110.9	86.3	73.6	43	30.7	10.1	4	29.4	270.8	83.8	8.3	396.3
2005	0	4.4	4.2	21.4	69.9	33.6	115.7	48.2	116.3	27.1	0	0.4	95.5	197.5	143.4	8.4	441.2
2006	10	9.4	0.8	12.5	62.5	50.6	136.9	90.2	81.5	4.1	12.7	2.8	75.8	277.7	98.3	19.8	474
2007	0	14.3	40.7	5.4	33	57.3	149.4	49	99.6	83.4	0.3	4.6	79.1	255.7	183.3	17.1	537
2008	10.1	4.9	17.6	35.4	11.1	111.5	39	90.6	95.6	15.2	0.8	0	64.1	241.1	111.6	19.6	431.8
2009	0	8.7	11.9	26.9	51.7	11.2	135.2	213.5	106.1	8.8	53.9	1.1	90.5	359.9	168.8	8.7	629
2010	0	14.2	9.1	49.5	68.4	31.8	51.4	185.9	32	22	1.5	0	127	269.1	55.5	15.3	465.8
2011	2.1	9.7	2.9	12.3	58.6	23.8	123.7	96.1	99.7	83.6	55	0.4	73.8	243.6	238.3	11.8	567.9
2012	0.9	1.1	5.4	16	53.8	65.1	122.6	58.5	129.5	13	12.7	3.2	75.2	246.2	155.2	2.4	481.8
2013	2.1	5.5	10.4	19.8	45.4	61.5	568	103.1	90.2	41.7	11.4	0	75.6	732.6	143.3	10.8	959.1
2014	0.3	27.2	19.8	64	56.8	46.7	147	139.9	172.4	8.3	11.1	1.4	140.6	333.6	191.8	27.5	694.9

## Sheet: Suide
Year	Jan	Feb	Mar	Apr	May	Jun	Jul	Aug	Sep	Oct	Nov	Dec	Spring	Summer	Autumn	Winter	Annual
1957	8.2	2.4	5.4	47	54.7	35.8	115.1	51.4	22.5	0	24.5	0	107.1	202.3	47	10.9	367
1958	2.5	0.3	8.3	30.7	75.7	59.7	144.8	175	52.7	23.7	5.2	3	114.7	379.5	81.6	2.8	581.6
1959	0	22.5	16.7	4.6	30.1	74.8	78.9	307.4	50.5	37.8	0.5	5.4	51.4	461.1	88.8	25.5	629.2
1960	2.5	0	14.3	29.3	43.5	16	83.6	83.8	86.2	27.7	7.8	1.7	87.1	183.4	121.7	7.9	396.4
1961	3	1.2	17.5	17.1	21.3	47.6	110.5	108.7	129.5	127	21	1.7	55.9	266.8	277.5	5.9	606.1
1962	5.5	9.6	0	1.5	0.8	11.6	127	83.9	85.4	23.9	39.9	0	2.3	222.5	149.2	16.8	389.1
1963	0	0.4	6.9	15	131.4	60.2	70.6	130.5	84	9.6	14.6	5.5	153.3	261.3	108.2	0.4	528.7
1964	7.8	8.3	28.3	76.4	69.5	51	229.7	59.5	155.6	51	4.8	3.3	174.2	340.2	211.4	21.6	745.2
1965	0.8	6.3	13.7	59.9	15.3	11.6	65.3	33	11.8	20.7	16	0	88.9	109.9	48.5	10.4	254.4
1966	2	6.7	22.1	16.4	33.5	70.7	145.7	66	70.7	37.9	15.2	0	72	282.4	123.8	8.7	486.9
1967	5.7	1.7	25.2	37.2	44.8	50.5	80	155.2	137.6	15.8	22.9	0	107.2	285.7	176.3	7.4	576.6
1968	1	0	6.9	11.5	11.9	20.5	99.1	110	66	108	17.3	3.5	30.3	229.6	191.3	1	455.7
1969	4.3	4.1	12.3	49.3	59.8	23.2	113	69.6	180	29.9	4.7	0	121.4	205.8	214.6	11.9	550.2
1970	0	11.1	2.7	29.3	62.9	81.2	77.8	156.4	66.9	11.2	0	0.5	94.9	315.4	78.1	11.1	500
1971	5.7	2.9	6.9	6.2	24.7	29.3	117.8	47.6	85.7	10.5	35	4.8	37.8	194.7	131.2	9.1	377.1
1972	11	9.2	7	6.7	19	58.1	36.6	186.4	24.2	15.3	19.1	2.9	32.7	281.1	58.6	25	395.5
1973	7.2	0.9	8.8	13.7	10.5	67.6	51.3	120.7	90.7	66.2	1.8	0	33	239.6	158.7	11	439.4
1974	0.4	5	2.9	10.6	57.7	41.3	120.1	9.5	84.9	15.3	9.9	10.8	71.2	170.9	110.1	5.4	368.4
1975	0.5	4	12.7	46	17.5	58.1	92.5	70.4	79.9	51.8	9	7.1	76.2	221	140.7	15.3	449.5
1976	0	32	9.5	30.8	16.2	17.1	90.2	147.4	69.6	27.9	1.8	9.9	56.5	254.7	99.3	39.1	452.4
1977	1.6	1.4	2	34.2	16.2	37.5	157.9	230.6	56	28.2	2.1	5.3	52.4	426	86.3	12.9	573
1978	0	13.4	28.4	4.6	44.7	12.6	224.5	166.9	94.4	24.3	11.2	0.7	77.7	404	129.9	18.7	625.7
1979	0	9.8	14	17.8	7.8	54.1	181.1	106.2	27.5	11.7	1.1	5	39.6	341.4	40.3	10.5	436.1
1980	1.6	1.1	28.8	9.9	46.7	82.2	40.7	139.2	58.2	29.3	17.9	0	85.4	262.1	105.4	7.7	455.6
1981	3.1	0	19.6	15.3	5	155.2	130.4	69.5	35.3	10	8.4	0.6	39.9	355.1	53.7	3.1	452.4
1982	0.6	8.6	16.2	16.5	21	37.3	149.9	71.6	83.8	9.8	13.5	0	53.7	258.8	107.1	9.8	428.8
1983	0.9	0.5	14.5	16.9	74.1	73.5	34.9	24.6	156.5	62.7	12.1	0.6	105.5	133	231.3	1.4	471.8
1984	1.7	1	7.4	14	21.2	79.4	110.2	68.3	38.1	8.6	6.5	13.2	42.6	257.9	53.2	3.3	369.6
1985	1.4	3.5	4	9.1	53	53.5	54.5	90.9	216.2	29.5	0.3	0.3	66.1	198.9	246	18.1	516.2
1986	0	4.5	9.9	7.2	44.5	101.3	56.9	68.7	19.7	28	5.2	7.4	61.6	226.9	52.9	4.8	353.3
1987	2.1	3.7	10.4	31.1	8.8	89.5	62.6	69.5	20.6	86.7	13.3	0	50.3	221.6	120.6	13.2	398.3
1988	1.7	4	12	4.5	46.9	114.8	234.3	94.4	20.5	10.1	0	2.5	63.4	443.5	30.6	5.7	545.7
1989	17.6	8.9	4.6	27.8	0	90.1	69	31.5	92.5	11	16.2	2.3	32.4	190.6	119.7	29	371.5
1990	4.9	12.5	50.9	42.3	23.3	22.6	181.5	56.9	69.6	30.3	17.9	0.7	116.5	261	117.8	19.7	513.4
1991	3.2	5.9	51.5	27.2	113.1	49.1	14.9	50.2	40	49.7	4.7	4.9	191.8	114.2	94.4	9.8	414.4
1992	0	0	9	7.1	14.7	42.6	57.7	161.4	64.3	12.5	9.2	0.7	30.8	261.7	86	4.9	379.2
1993	10.2	2.7	9	2.5	41.1	31.5	95.3	80.5	11.9	41.4	38.9	0	52.6	207.3	92.2	13.6	365
1994	0	6.8	3.7	54.9	11.7	39.3	127.6	281.1	9.8	22.3	18.3	8.7	70.3	448	50.4	6.8	584.2
1995	0	0	0.8	8.6	11.9	25.8	90.3	170.2	87.1	24.8	2.6	0.3	21.3	286.3	114.5	8.7	422.4
1996	0.1	3.4	9.4	29.2	9.7	136.8	114.5	96.5	12.2	32.1	11.4	0	48.3	347.8	55.7	3.8	455.3
1997	0	5.7	14.4	21.5	21.4	4.7	126.1	34.5	52.9	2.6	31	0	57.3	165.3	86.5	5.7	314.8
1998	5.9	1.4	26.7	28.3	54.1	56.4	99.8	32.5	41.3	16.3	0	0	109.1	188.7	57.6	7.3	362.7
1999	0	0	16.1	8.5	19.9	16.1	104.2	17.5	89	8	12.5	1.9	44.5	137.8	109.5	0	293.7
2000	8.5	2.6	5.9	6.4	5.1	43.8	43.7	86.1	33.3	37.2	5	0	17.4	173.6	75.5	13	277.6
2001	6.3	2.9	6.3	42.4	2.4	4.5	78.4	168	118.5	19.8	5.8	2.2	51.1	250.9	144.1	9.2	457.5
2002	0	1.1	7.1	20.2	36.9	114.8	37	41.6	56	23.1	0	15.9	64.2	193.4	79.1	3.3	353.7
2003	4.9	2.6	13.9	13.8	38.4	39.5	16.1	114.8	130.1	26.5	38.4	0	66.1	170.4	195	23.4	439
2004	3.5	2.3	5	4.5	31.2	38.5	100.2	83.5	25.9	14.4	0.6	10.4	40.7	222.2	40.9	5.8	320
2005	0	4.7	3.5	13.3	39.5	25.6	56.2	74.2	80.8	7.4	0	1.4	56.3	156	88.2	15.1	306.6
2006	11.7	5.6	0	5.3	56.1	39.4	103.6	144.4	42.6	13.4	9.6	3.2	61.4	287.4	65.6	18.7	434.9
2007	0.6	4.9	28.8	6.8	44.6	38.2	78.1	72.7	89.1	101.2	0.1	5	80.2	189	190.4	8.7	470.1
2008	10.6	3.7	17.8	21.5	3.2	47.4	23.6	56.9	122.4	18	0.1	0	42.5	127.9	140.5	19.3	325.2
2009	0	6.5	10.3	4.3	67.2	6.1	167.4	152.5	84.6	15.6	50	1.2	81.8	326	150.2	6.5	565.7
2010	0	17.6	13.4	28.7	32.8	13.1	39.3	126	54.7	29.4	0	0	74.9	178.4	84.1	18.8	355
2011	1.3	8.1	0.4	24.6	32.1	10.7	171.3	125.7	79	52.8	56.3	0	57.1	307.7	188.1	9.4	562.3
2012	1.6	2.1	8.7	25.6	34	88.4	94.9	40.3	136.2	15.1	14.6	1.2	68.3	223.6	165.9	3.7	462.7
2013	4.8	0	5	14.3	11.3	69.2	365.8	56.4	181.9	15.1	9.9	0	30.6	491.4	206.9	6	733.7
2014	0	16.1	15.7	38.9	45.9	53.2	187.4	40.2	107.8	16.3	12.3	0.7	100.5	280.8	136.4	16.1	534.5

## Sheet: Wuqi
Year	Jan	Feb	Mar	Apr	May	Jun	Jul	Aug	Sep	Oct	Nov	Dec	Spring	Summer	Autumn	Winter	Annual
1957	3	2.4	0.5	46.4	71.5	25.4	101	49.7	17	0	10.9	0	118.4	176.1	27.9	5.4	327.8
1958	1.4	0	14.4	38.1	43.8	23.4	221.5	232.3	61	35.8	4.5	2.7	96.3	477.2	101.3	1.4	678.9
1959	2.6	20.7	10.8	9.1	20	57.2	47.5	175	44.2	10	0	1	39.9	279.7	54.2	26	398.1
1960	0	0	13	40.9	56.7	19.7	101.9	85.7	59.6	37.1	3.1	0.4	110.6	207.3	99.8	1	418.1
1961	4.9	2.9	8.9	16.5	36.8	77.1	99.5	171.2	168.2	100.6	42.3	0.5	62.2	347.8	311.1	8.2	729.4
1962	2	2.6	0	6.7	25.7	17.2	117.1	108.7	82	49.6	42.9	0	32.4	243	174.5	5.1	454.5
1963	0	2.6	3.2	19.3	147.9	28.6	70.5	40.2	139.3	6.4	20.8	5.6	170.4	139.3	166.5	2.6	484.4
1964	6.2	6.8	36.4	77.2	63.7	73.1	230.9	91.1	149	48.5	0.7	3.9	177.3	395.1	198.2	18.6	787.5
1965	0	5	8	42.7	13.1	22.3	104.5	42.1	33.9	43.5	12.3	0	63.8	168.9	89.7	8.9	327.4
1966	1.2	0.7	12.4	20.9	11.5	66.6	157	126.2	106.2	22.7	23.5	0	44.8	349.8	152.4	1.9	548.9
1967	2.5	3.1	28.8	39	62.3	50.2	104.5	137.9	135.6	19.6	21.3	0	130.1	292.6	176.5	5.6	604.8
1968	6.5	6.8	9.6	33	52.8	12.7	131.5	73.5	113.4	222.6	7	0	95.4	217.7	343	13.3	669.4
1969	0	9.2	5.8	18	53.9	56.3	64.7	146.3	81.3	9.8	0.1	0.6	77.7	267.3	91.2	9.2	446
1970	6.9	3.2	5	9.9	27.7	59.5	49.9	155.4	79.8	18.1	31.2	3.1	42.6	264.8	129.1	10.7	449.7
1971	9.5	12.1	6.8	24.8	22.5	28.2	50.2	81.1	23.9	27.6	14.5	2.9	54.1	159.5	66	24.7	304.1
1972	6.3	0.1	9.2	99.1	21.6	41	34.4	241.2	74.3	55.2	4.2	0	129.9	316.6	133.7	9.3	586.6
1973	6	9.8	7.8	10.3	66.9	32	42.1	29.5	60	23.1	8.8	9.5	85	103.6	91.9	15.8	305.8
1974	1.2	1.2	21.6	31.3	24.1	35.7	157.9	39.8	100.8	64.1	22.7	11.4	77	233.4	187.6	11.9	511.8
1975	0	20.2	5.4	45.3	18	15.4	127.1	158.7	92.2	19.2	0.5	6.8	68.7	301.2	111.9	31.6	508.8
1976	2.3	2.2	2.2	68	13.2	18.3	157.7	106	107	34.7	14.1	3.9	83.4	282	155.8	11.3	529.6
1977	0	7.5	25.7	0	55.2	43.9	108.4	133.7	105.8	41.1	4.5	0	80.9	286	151.4	11.4	525.8
1978	0.4	10	12.8	16.4	23.6	45	153.1	121.4	51.8	7.4	14.5	2	52.8	319.5	73.7	10.4	458.4
1979	1.1	2.8	9.9	8.5	58.2	137.4	86.4	98.5	42.2	15	1.8	0	76.6	322.3	59	5.9	461.8
1980	2.2	0	17.3	20.8	9.4	59.6	161.2	117.7	66.8	19.5	4.2	0.3	47.5	338.5	90.5	2.2	479
1981	0	4.2	18	4.8	28.5	21.8	65.8	56.3	60.8	11.8	6.1	0	51.3	143.9	78.7	4.5	278.1
1982	2.5	0.3	4.7	35.2	110.4	38.5	20	69.2	146.1	48.2	6.9	0.5	150.3	127.7	201.2	2.8	482.5
1983	1.9	0.4	4.1	31.2	45.7	77.7	135.4	122.6	32.8	16.4	3.5	9.4	81	335.7	52.7	2.8	481.1
1984	2.2	0.1	2.4	8.5	102.9	52.3	110.7	130.5	163	58.4	0	0.4	113.8	293.5	221.4	11.7	631.4
1985	0.7	1.6	11.2	10.3	21.7	136.4	57.1	60.3	11.5	23.1	5.7	4.1	43.2	253.8	40.3	2.7	343.7
1986	0.1	4.7	5.6	13	20.1	50.5	48.4	46.9	30.7	30	20	0	38.7	145.8	80.7	8.9	270
1987	1.7	6.3	23.8	5.4	59.2	113.7	81.2	134.5	34.7	22.6	0.4	3.1	88.4	329.4	57.7	8	486.6
1988	8.4	10.3	2.2	63.5	7.8	82.4	73.1	59.4	75.3	13	25.1	0.3	73.5	214.9	113.4	21.8	420.8
1989	5.8	10	47.8	40.1	32.2	34.8	172.4	89.8	84.2	47.5	9.3	2.4	120.1	297	141	16.1	576.3
1990	4.8	3.2	29.9	19.7	95.2	87.6	11.4	28.5	36.1	34.1	2.1	5	144.8	127.5	72.3	10.4	357.6
1991	0	0.1	23.5	15.2	22.3	64.9	57.8	206.6	28.7	34.1	9.9	0	61	329.3	72.7	5.1	463.1
1992	9.4	2.3	5	12.8	29.7	58.1	67.7	165.6	17.3	19.2	15.8	0	47.5	291.4	52.3	11.7	402.9
1993	0.2	6.2	6.9	44.3	6.5	65.9	91.1	192.4	35.3	45.6	9.4	4.1	57.7	349.4	90.3	6.4	507.9
1994	0	1.5	2.6	5.1	9.6	24.9	98.1	230.5	26.9	20.5	1.1	1	17.3	353.5	48.5	5.6	421.8
1995	2.8	4.8	6.6	9	19.9	58.1	162.5	65.8	39.4	39.9	12.5	0	35.5	286.4	91.8	8.6	421.3
1996	2	7.3	9.9	32.5	7.1	7	84.6	138	84.8	3.6	5.5	0.7	49.5	229.6	93.9	9.3	383
1997	0.6	2.2	38.5	99	103.8	37.4	112.5	80.5	31.6	20.6	0	0	241.3	230.4	52.2	3.5	526.7
1998	0	0	8.6	17.7	32.8	22.2	201.8	52.6	40	21.9	4.6	1	59.1	276.6	66.5	0	403.2
1999	4.1	2.6	6.5	9.3	13.9	81.3	51.6	129.1	43.7	46.3	10	0.2	29.7	262	100	7.7	398.6
2000	2.6	4.7	12.4	28.3	41.1	50.3	101.9	112.1	70.2	30	10.7	2	81.8	264.3	110.9	7.5	466.3
2001	4.9	2.8	13.7	46	11	25	81.5	137.9	166.8	40.7	7.4	0.9	70.7	244.4	214.9	9.7	538.6
2002	1.3	1.7	20.5	40.4	67.1	132.3	110.9	41.2	72.4	31.4	0	12.9	128	284.4	103.8	3.9	532.1
2003	0.6	3	10.9	23.2	38.1	74.4	147.8	129	113.5	31	19.3	0	72.2	351.2	163.8	16.5	590.8
2004	1.2	0.9	6.9	2.1	50.9	40.6	40.9	121.8	72.3	9.4	1.7	4.8	59.9	203.3	83.4	2.1	353.5
2005	0	3.1	2.3	7.8	50.7	21.7	71.3	112.9	66.5	9.1	0	1.6	60.8	205.9	75.6	7.9	347
2006	5.6	6.5	1.9	6.1	75.4	44.9	144.3	69.1	37.5	8.8	8	4.5	83.4	258.3	54.3	13.7	412.6
2007	1.1	3.9	22.2	1.4	37.7	80.8	115.9	73.9	145.6	95	0	4.1	61.3	270.6	240.6	9.5	581.6
2008	16.2	3.5	10.1	14.9	14.5	39.3	16.4	123.7	107	8.8	0	0.8	39.5	179.4	115.8	23.8	355.2
2009	0.1	4.8	13.2	12.8	34.2	30.4	142.1	119	35	7.8	47.9	2.5	60.2	291.5	90.7	5.7	449.8
2010	0	13.9	4.2	32.9	40.2	39.4	36.4	112.4	49.1	35.6	10.3	0.1	77.3	188.2	95	16.4	374.5
2011	1	6.7	2.7	3.6	35.2	11.7	100.7	69.8	119.4	40.1	45.6	0.1	41.5	182.2	205.1	7.8	436.6
2012	1.4	1.7	9	21.2	43.2	113.1	123.5	58.7	104.3	13.6	9.7	1.8	73.4	295.3	127.6	3.2	501.2
2013	0.9	5.4	0	8.4	25.3	67.7	317.6	47.4	127.5	21.7	8.1	0	33.7	432.7	157.3	8.1	630
2014	0.1	12.3	10.8	52	55.6	63.2	98.2	89.5	122.1	18.6	7.7	0.1	118.4	250.9	148.4	12.4	530.2

## Sheet: Hequ
Year	Jan	Feb	Mar	Apr	May	Jun	Jul	Aug	Sep	Oct	Nov	Dec	Spring	Summer	Autumn	Winter	Annual
1957	10.5	2.3	3.5	40.2	38.5	34.9	26.8	172.3	41.5	0	27.7	0	82.2	234	69.2	13.6	398.2
1958	12.6	0.6	6.4	26.7	33.7	43	174.6	104.1	60.7	9.5	5.9	1.8	66.8	321.7	76.1	13.2	479.6
1959	0.5	12.3	29.2	13.6	16	77.1	247.7	177.7	82.1	32	4.4	4.8	58.8	502.5	118.5	14.6	697.4
1960	4	0	10.5	15.2	26.1	14.1	101.4	68.8	112.7	34.9	2.8	7	51.8	184.3	150.4	8.8	397.5
1961	5.8	2.9	29.4	41.7	21.2	40.1	141.8	119	164.4	51	15.9	6.8	92.3	300.9	231.3	15.7	640
1962	5.6	7.1	0.2	0	7.5	22.6	146.7	28.2	14.8	5.7	8.6	0	7.7	197.5	29.1	19.5	247
1963	0.5	1.1	5	21.7	109.6	47.7	106.9	49.9	28.4	11.9	4.3	0.4	136.3	204.5	44.6	1.6	387.4
1964	2.4	8.9	10.4	72.1	69	46.2	178.6	198.1	52.9	51.1	1.8	2.5	151.5	422.9	105.8	11.7	694
1965	0	4.6	2.4	38.9	15.2	16.2	59.4	43.4	10.9	17.8	2.5	0	56.5	119	31.2	7.1	211.3
1966	5.6	8.1	10.2	20.3	21.1	44.4	113.7	61.2	11.1	26.6	0	0.2	51.6	219.3	37.7	13.7	322.5
1967	6.3	0	9.9	18.1	36.3	21.6	113.9	339.4	122.9	25.8	21.1	0	64.3	474.9	169.8	6.5	715.3
1968	0.5	0	9.6	4.5	5.6	12.2	30.6	114.4	50.5	59.2	31.1	6.9	19.7	157.2	140.8	0.5	325.1
1969	0.3	4.4	9.6	25.6	15.7	24.8	262.4	145.8	76	38.8	0	0.2	50.9	433	114.8	11.6	603.6
1970	0	6.2	4.3	41.9	38.1	67	20.1	212	39.7	28.3	0	0.2	84.3	299.1	68	6.4	457.8
1971	8.7	2.8	11.2	12.6	30.4	21.5	183.3	31.2	62.1	8.1	22.1	2.4	54.2	236	92.3	11.7	396.4
1972	15.9	3.5	3.3	10.4	12.9	33.7	35.4	49.7	35.2	17.5	27.7	4.8	26.6	118.8	80.4	21.8	250
1973	7.4	2	11.2	12.4	21.1	27.1	97.1	112.4	114.9	43.9	0	0.3	44.7	236.6	158.8	14.2	449.8
1974	1.2	2.9	0	3.7	15.4	27.3	94.1	30.6	45.9	9.1	8.1	8	19.1	152	63.1	4.4	246.3
1975	0.4	1.8	8	14.6	9.8	48.8	70	71.3	64.8	34.8	16	0	32.4	190.1	115.6	10.2	340.3
1976	0	9.6	4.8	33.9	2.3	56.9	110.6	179	36.7	11.1	2.7	3.4	41	346.5	50.5	9.6	451
1977	1.2	1.8	7.1	15.6	28	109.6	91.7	144.4	81.6	32.4	1	4	50.7	345.7	115	6.4	518.4
1978	0.2	7.4	5	0.4	47.1	24.2	52.8	174.2	132.8	35.7	9.7	2.9	52.5	251.2	178.2	11.6	492.4
1979	0.7	16.3	8.1	10.4	10.9	170.2	150	163	41	25.1	10.4	2.4	29.4	483.2	76.5	19.9	608.5
1980	0.5	4.9	29.1	16.3	28.5	35.2	40.4	37.8	32.5	18	3.8	0	73.9	113.4	54.3	7.8	247
1981	1.5	1.7	11.2	1.3	9.3	43.3	257.3	33.1	40.6	24.1	6.5	0.9	21.8	333.7	71.2	3.2	430.8
1982	0.6	3.4	4.5	15.2	49.2	20.4	131.3	83.2	28.3	19	8.6	0	68.9	234.9	55.9	4.9	363.7
1983	1.6	2.2	14	29.4	34.6	52.1	75.9	59.4	63	38.5	7.7	0	78	187.4	109.2	3.8	378.4
1984	1.5	1.8	1.6	6	30.2	90.1	115.2	116.4	22.4	14.4	2.1	4.6	37.8	321.7	38.9	3.3	406.3
1985	0.5	0.5	0	6.8	39.5	17	49.6	152.2	45.8	29.2	0	1.3	46.3	218.8	75	5.6	342.4
1986	0	4	31.5	6.1	20.9	103.7	70.4	78.2	13.5	15	8.6	5.7	58.5	252.3	37.1	5.3	357.6
1987	0.8	0.3	5.1	28.4	13.4	58.6	66	93	42.9	30	10	0	46.9	217.6	82.9	6.8	348.5
1988	0.2	2.4	21.9	0.7	67.5	66.1	89.8	200.4	45.8	10	0	2.8	90.1	356.3	55.8	2.6	507.6
1989	3.4	3.1	6.8	21.5	23.3	90	147.2	58.8	61.8	4.5	7.3	1.8	51.6	296	73.6	9.3	429.5
1990	0.8	7.4	58.2	53.4	1.2	40	87.3	53.9	63.2	13.3	3.4	0	112.8	181.2	79.9	10	382.1
1991	8.7	2.2	32.4	31.7	69	55.2	147.7	12.1	16.9	27.7	0	3.3	133.1	215	44.6	10.9	406.9
1992	0	0	28.1	4.7	33.1	50.9	167.9	141.2	42.9	31.2	20.4	0	65.9	360	94.5	3.3	520.4
1993	7.1	3.7	2	0.7	24.4	37.9	63.9	57.7	26.1	5	10.8	0	27.1	159.5	41.9	10.8	239.3
1994	0.1	9.7	0	8.9	10.9	45.7	150	103.4	19.6	13.6	3.1	4	19.8	299.1	36.3	9.8	369
1995	0	1.1	0.1	0.1	8.2	33.3	190.6	157.3	87	19.3	1.2	0.3	8.4	381.2	107.5	5.1	498.5
1996	1.2	0	4.1	13.3	5.4	27.7	109.5	186.1	24.3	50.5	10.8	0	22.8	323.3	85.6	1.5	432.9
1997	2	1.8	12.3	5.4	30.6	54.7	104.3	11.4	16.5	2.9	15.9	0	48.3	170.4	35.3	3.8	257.8
1998	5.2	4.2	11.9	45.6	45.8	79	107.6	76.9	46.2	21.7	0	0.4	103.3	263.5	67.9	9.4	444.5
1999	0	0	3.2	13.5	57.5	17.9	42.3	12.9	70.3	5.7	1.5	2.7	74.2	73.1	77.5	0.4	227.5
2000	6.3	1.7	6.7	4.7	26.1	43.3	25.2	86.2	7.6	13.3	3.9	0	37.5	154.7	24.8	10.7	225
2001	3.2	0.5	0	24.7	4.1	9.2	38.6	139.8	56.3	29.8	9.2	6.1	28.8	187.6	95.3	3.7	321.5
2002	0	2.1	5.4	28.2	26.8	69.8	46.9	12.2	38.5	0.7	0	8.4	60.4	128.9	39.2	8.2	239
2003	2.3	3.4	18.7	39.8	46.4	61.5	133.2	90.5	105.2	19.5	20.7	0.8	104.9	285.2	145.4	14.1	542
2004	9.5	0.1	2.9	7	45.3	57.9	68.7	160.8	30.6	14.4	3.5	11	55.2	287.4	48.5	10.4	411.7
2005	1.2	5.9	5.1	20.4	55.7	49.1	67.7	70.2	48.3	1.7	0.4	1.7	81.2	187	50.4	18.1	327.4
2006	8.5	3.2	0	0.9	74.4	30.6	91.6	94.9	11.4	17.7	3.8	0.9	75.3	217.1	32.9	13.4	337.9
2007	1.2	7.4	23	20.4	44.8	53	126.3	156.3	42.1	83.2	0.6	1.6	88.2	335.6	125.9	9.5	559.9
2008	5.6	0.6	8.7	20.8	12.4	100.9	59.7	154.7	108.7	24.4	3.3	0.4	41.9	315.3	136.4	7.8	500.2
2009	0	0.2	6.5	8.7	43	4.3	73.4	71.8	59.9	7.2	11.7	0.2	58.2	149.5	78.8	0.6	286.9
2010	0	3.2	26.1	18.5	49.5	27.5	36.9	94.3	73.7	41	0	0.1	94.1	158.7	114.7	3.4	370.8
2011	1.6	11.8	0	19.1	35.7	30.4	49.6	47.8	16	33.7	39	1.7	54.8	127.8	88.7	13.5	286.4
2012	1	2	4.6	8.7	45.7	67	324.5	52.4	60.2	47.9	30.6	2.3	59	443.9	138.7	4.7	646.9
2013	2	0.1	0.2	5.3	24.5	76.3	100.5	93.3	91.8	3	5.9	0	30	270.1	100.7	4.4	402.9
2014	0	7.2	0.9	34	33	73.2	94.6	85	91.8	20.6	0.2	0.1	67.9	252.8	112.6	7.2	440.6

## Sheet: Xingxian
Year	Jan	Feb	Mar	Apr	May	Jun	Jul	Aug	Sep	Oct	Nov	Dec	Spring	Summer	Autumn	Winter	Annual
1957	10.3	2.4	3.2	47.4	54.9	57.1	45	102.4	49.2	0	25.1	0	105.5	204.5	74.3	13.4	397
1958	9.7	0.1	13	22	45.2	57.9	181.4	180.9	106.2	18.1	7.1	3.9	80.2	420.2	131.4	9.8	645.5
1959	0.5	15.3	31.6	11.9	39.4	70.2	169.3	235.7	68.7	33.7	1.4	7	82.9	475.2	103.8	19.7	684.7
1960	3.1	0	9.4	22.6	28	12.1	82	79.1	143.5	20.1	8.7	2.2	60	173.2	172.3	10.1	410.8
1961	6.1	3.2	27.5	26.2	20.5	42.3	143.5	156.2	167.4	83.6	22	4.6	74.2	342	273	11.5	703.1
1962	6.9	13.6	1.2	0.2	4.3	10.2	199.4	55	48.4	13.2	19.1	2.3	5.7	264.6	80.7	25.1	373.8
1963	0.4	0	8.2	19.8	92.2	38.7	75.3	61.6	34	17.7	26.5	4.2	120.2	175.6	78.2	2.7	378.6
1964	3	13.4	17.2	86.5	66.6	96.6	224.3	141.6	134.5	57.4	0.3	3	170.3	462.5	192.2	20.6	844.4
1965	0.8	5.7	2.2	57.5	6.2	7.1	29.8	30.3	3.7	31.4	6.4	0	65.9	67.2	41.5	9.5	181.1
1966	3	20.8	20.8	49.4	26.4	47.5	188.2	125.2	18.6	59.5	3.5	0.7	96.6	360.9	81.6	23.8	563.6
1967	8.5	2.5	11.2	18.3	53.9	21.3	112.2	349.3	171.6	41.3	26.8	0	83.4	482.8	239.7	11.7	816.9
1968	0.8	0.7	7.5	9.6	8.3	33.2	98.5	182	92.7	54.4	26.5	3.7	25.4	313.7	173.6	1.5	517.9
1969	2.4	8.2	12.8	36.4	53	38.8	101.9	126.1	94.3	54.4	2.7	0	102.2	266.8	151.4	14.3	531
1970	0	8.7	6.5	33.7	30.2	52.2	111.2	173.1	34.5	24.6	0	0.2	70.4	336.5	59.1	8.7	474.9
1971	9.7	4.5	9.1	24.5	29.2	35.4	116.4	39.1	54.9	14.7	25.3	6.6	62.8	190.9	94.9	14.4	369.4
1972	14.1	8.3	3.3	10.2	13.4	9	60.3	57.5	30.1	24.5	32.7	3.1	26.9	126.8	87.3	29	266.5
1973	8	1.9	10.6	12.3	10.2	26.5	111	192.4	119.2	59.5	9.7	0	33.1	329.9	188.4	13	561.3
1974	2	3.1	0.3	20.8	26	28.9	147	63.9	67	11	21.5	15.5	47.1	239.8	99.5	5.1	407
1975	3.4	5.1	23.8	16.3	15.3	86.4	133.9	119.4	65.8	51.4	12.9	4.3	55.4	339.7	130.1	24	538
1976	0	15	9.1	39.1	20.9	46.1	129.9	154.6	120.6	28.3	3.1	10.2	69.1	330.6	152	19.3	576.9
1977	4	2.5	18.1	31.3	19.7	98.8	108.1	275.4	35.4	44.6	10	10.1	69.1	482.3	90	16.7	658
1978	0	12.6	12.7	1.6	50	44.2	102.5	174.4	110.4	48.2	13.4	4.7	64.3	321.1	172	22.7	574.7
1979	1.3	6.8	16.4	21.4	10	50.2	124.6	66.1	21.5	26.5	19.4	3.8	47.8	240.9	67.4	12.8	368
1980	2.1	4.6	12.1	18.3	32.7	45.5	139.7	71.6	44.6	22.4	19.5	0	63.1	256.8	86.5	10.5	413.1
1981	2.3	3.1	9.8	15.2	6.7	119.1	141.6	96.7	22.7	17.8	8.9	2.3	31.7	357.4	49.4	5.4	446.2
1982	0.3	14	6.4	21.9	48.7	41.7	101.7	74.5	32.3	22.6	16.6	0	77	217.9	71.5	16.6	380.7
1983	0.9	2.7	18.7	29.5	36.1	27.4	134.3	41.9	58.7	52	10.7	1.6	84.3	203.6	121.4	3.6	414.5
1984	2.9	2.1	5.1	12.1	38.6	91.6	62.3	77.1	31.6	21.9	2.3	7.1	55.8	231	55.8	6.6	354.7
1985	1.9	0.3	3.4	14.1	43.7	23.6	104.7	174.3	138.8	31.3	0.4	4.5	61.2	302.6	170.5	9.3	541
1986	0	5.2	12.3	9.2	43.4	117.4	111.7	62.8	33.8	12.3	7.3	9.9	64.9	291.9	53.4	9.7	425.3
1987	2.6	3.7	13.6	63.7	9.1	93.4	51.9	93.7	29.2	57.9	13.4	0.7	86.4	239	100.5	16.2	432.9
1988	0.4	3.2	14.5	0	84.6	96.2	205	145.7	62.7	13.8	0	4.5	99.1	446.9	76.5	4.3	630.6
1989	3.8	5	5.2	16.8	11.5	68.5	184.5	62.5	94.9	24.7	14.5	1.2	33.5	315.5	134.1	13.3	493.1
1990	8.2	11.9	61.1	62.9	12.1	28.2	162.6	82.2	53.3	9.2	9.2	0	136.1	273	71.7	21.3	500.9
1991	8.1	5.9	25.9	31.7	74.1	71.7	59.2	44.2	61.7	49.9	0.3	13.3	131.7	175.1	111.9	14	446
1992	3.9	0	19.8	2	47	68.4	118.7	266.5	61.5	13.3	27.8	1.3	68.8	453.6	102.6	17.2	630.2
1993	14.9	1.9	7.5	2.3	66	23.5	73.5	109.1	27.6	22.1	25	0	75.8	206.1	74.7	18.1	373.4
1994	0.3	11.5	4.7	27.4	25.2	44.1	75.8	172.3	73.9	29.8	15.8	13.1	57.3	292.2	119.5	11.8	493.9
1995	0	0.8	2	7.9	16.5	30.4	93.5	149.6	111.4	21.4	6	0.7	26.4	273.5	138.8	13.9	440.2
1996	1	0	5.8	46.3	7.3	73.6	174	236.5	3.6	52.7	12.4	0	59.4	484.1	68.7	1.7	613.2
1997	7.2	4.3	10.6	14.9	51.6	20.3	117	32.7	48.6	8.7	31.2	0.4	77.1	170	88.5	11.5	347.5
1998	6.9	2.5	16.7	64.4	43.8	37.8	168.5	76.4	35	34.5	0	0.7	124.9	282.7	69.5	9.8	487.2
1999	0	0	10.2	11.1	36.1	8	160	26.4	86.5	6.3	21.9	4.6	57.4	194.4	114.7	0.7	371.1
2000	8.7	5	12.4	9.3	53.9	40.5	202.1	136	40.3	20	13.7	1.8	75.6	378.6	74	18.3	543.7
2001	14.9	2.2	0.7	36.4	2.4	28.6	78.3	82	85.3	26.5	9	6.1	39.5	188.9	120.8	18.9	372.4
2002	1.7	3.3	5.9	24.5	28.8	127.7	30.9	17	84.7	6.9	0	28.2	59.2	175.6	91.6	11.1	359.6
2003	4.3	5.1	14.6	23.9	33.6	78.5	68.7	84	108.9	21.5	37	0.5	72.1	231.2	167.4	37.6	480.6
2004	8.1	2.4	4	7.7	60	94.8	69.5	130.1	34.3	20.8	4.8	19.9	71.7	294.4	59.9	11	456.4
2005	0.9	12.3	1.3	15	88	78	64.3	93.1	46.9	7.5	0	1.3	104.3	235.4	54.4	33.1	408.6
2006	3.3	5	0	1.5	68.2	45.4	53	59	28.5	22.4	3.6	1.5	69.7	157.4	54.5	9.6	291.4
2007	1.7	5.6	24.1	43.2	48	62.9	68	176.7	90.5	156.8	0.5	11.4	115.3	307.6	247.8	8.8	689.4
2008	9.3	2.4	10	57.3	16.1	114.9	43	95.7	140.3	19.7	13.9	1.4	83.4	253.6	173.9	23.1	524
2009	0	7.7	11.6	12.1	43.3	37.4	152.1	188.7	83.7	7.7	20.8	1.1	67	378.2	112.2	9.1	566.2
2010	0.1	16.6	24.9	45.3	48.3	53	52.3	93.6	61.6	29.2	0	0.1	118.5	198.9	90.8	17.8	425
2011	2.5	10.3	0	18.4	39.2	26.8	115.9	91.7	87.7	31.4	38.9	2.5	57.6	234.4	158	12.9	465.3
2012	6	2.3	6.8	28.4	53.8	90.8	157.2	32.7	87.7	31.3	43.6	2.8	89	280.7	162.6	10.8	543.4
2013	2.9	1.1	1.1	30.1	20.9	135.3	231.1	208	139.1	11.2	11.1	0	52.1	574.4	161.4	6.8	791.9
2014	0.2	10.9	19.5	27.2	45.9	64.3	101.3	76.4	64.6	32.9	11	1.2	92.6	242	108.5	11.1	455.4

## Sheet: Tongxin
Year	Jan	Feb	Mar	Apr	May	Jun	Jul	Aug	Sep	Oct	Nov	Dec	Spring	Summer	Autumn	Winter	Annual
1957	3.5	3	1	14.5	24.9	8.3	71.4	13.1	17	2	1.4	0	40.4	92.8	20.4	6.8	160.1
1958	2.3	0	0	33	39.4	44.7	81.2	125.4	63.2	24.5	2	0.8	72.4	251.3	89.7	2.3	416.5
1959	2.3	8.4	4.6	8.3	16.9	39.1	71.3	139.5	8.3	6.6	0.1	1.8	29.8	249.9	15	11.5	307.2
1960	0	0	3.3	22	29.8	11.7	27.1	17.2	35.9	28.7	4.7	0.3	55.1	56	69.3	1.8	180.7
1961	2.1	2.9	6	31.2	14	20.9	45.2	94.5	88.6	39.4	11.9	0.7	51.2	160.6	139.9	5.3	357.4
1962	3	0.2	0.1	5.5	23	3.9	79.2	36.5	60.2	25.4	26.1	0	28.6	119.6	111.7	3.9	263.1
1963	0.1	2.3	0.6	11.8	45.3	9.6	45.2	13.7	87.1	7.6	7.5	2.4	57.7	68.5	102.2	2.4	233.2
1964	1	0.5	16.4	23.9	43.4	30.1	134.1	103.3	107.6	28.3	0.6	1.6	83.7	267.5	136.5	3.9	490.8
1965	0	1.6	7.3	19.5	4	19.2	19.8	15.8	25.2	50.8	15	0	30.8	54.8	91	3.2	178.2
1966	0.2	1.5	2.7	13.3	18.2	15.2	68	37.3	37.3	19.8	3.8	0	34.2	120.5	60.9	1.7	217.3
1967	0.4	0	15.5	15.4	86.3	36.6	53.3	76.5	56.8	11.4	14.7	0	117.2	166.4	82.9	0.4	366.9
1968	2.8	2.1	8.8	21.6	15.6	9.9	60.5	207.1	26.8	27.3	18.4	0.3	46	277.5	72.5	4.9	401.2
1969	3.1	2.4	3.8	3.3	28	13.9	35.6	95	64.4	11.9	8.2	0	35.1	144.5	84.5	5.8	269.6
1970	0.4	7.4	5.8	26.6	31.4	18.4	23.2	104.3	24.4	17.9	0	0	63.8	145.9	42.3	7.8	259.8
1971	3.7	5	3	1.4	27.2	31	14.1	41.8	38.4	7.5	18.9	0.9	31.6	86.9	64.8	8.7	192.9
1972	0	10.5	31.8	18.9	27.9	19.4	28.4	47.1	0.3	3.2	3.9	0	78.6	94.9	7.4	11.4	191.4
1973	2.6	0	4	20.9	20.8	14.5	60	91.8	57.6	19.8	0	0	45.7	166.3	77.4	2.6	292
1974	5.1	5.6	11.3	12.5	46.2	40.2	12.5	52.1	27.6	17.1	6.8	5.7	70	104.8	51.5	10.7	242.7
1975	0.8	0.2	3.5	11.9	12.2	10.6	48.9	14.6	29.5	39.1	11.6	5.3	27.6	74.1	80.2	6.7	188.2
1976	0	6.7	1.6	11.3	16.3	15	67.7	95.8	55.1	2.7	0	2.6	29.2	178.5	57.8	12	274.8
1977	3	3.4	2.9	84.2	11.3	15.5	83.8	17.6	38.3	19	7.4	0.3	98.4	116.9	64.7	9	286.7
1978	1.4	7	20	8.6	31.1	40	94	70.4	58.1	52.6	1.4	0	59.7	204.4	112.1	8.7	384.6
1979	0.1	0.6	2.7	5.3	7.1	36.2	123.1	70.2	29	7.2	14.3	0	15.1	229.5	50.5	0.7	295.8
1980	0.2	0.1	13.3	7.4	18.6	31.5	29.8	23.8	24.8	14.8	0	0.1	39.3	85.1	39.6	0.3	164.4
1981	3.2	0	0.8	27.8	2.1	42.9	96.5	58.4	21.6	10.2	0.3	0.8	30.7	197.8	32.1	3.3	264.6
1982	0	5.2	5.4	3.7	9.7	13.1	10.5	32.5	31.2	12.4	4.7	0	18.8	56.1	48.3	6	128.4
1983	6.3	0.1	4.6	20.6	71.3	57.4	20.4	50.6	53.2	27.2	0	0	96.5	128.4	80.4	6.4	311.7
1984	1.7	1.2	0.1	35.3	57.2	37.8	41.3	73.3	17.5	2.2	0	7.3	92.6	152.4	19.7	2.9	274.9
1985	0.3	0	4	14.8	87.6	58.9	33	147.2	85.8	45.8	0.1	0.3	106.4	239.1	131.7	7.6	477.8
1986	0	0	1	3.4	21.4	100.3	38.9	40.9	1.3	9.5	2.9	4.5	25.8	180.1	13.7	0.3	224.1
1987	0	1.5	3.1	15.6	6.8	19.4	19.3	50.8	32.6	3.8	7.8	0	25.5	89.5	44.2	6	160.7
1988	0.6	6.5	6.6	0	65.1	49.6	35.6	97.2	37.9	12.9	1.5	1.5	71.7	182.4	52.3	7.1	315
1989	7.9	11.1	1.5	56.1	9.9	25.2	44.8	24.9	30.4	32.1	12.7	0.7	67.5	94.9	75.2	20.5	257.3
1990	2.1	11.6	12.6	15.4	52.1	16.5	84.4	117.7	41.3	31.9	1.1	0	80.1	218.6	74.3	14.4	386.7
1991	4.1	3.4	17.5	23.7	50.9	65.6	58	33.5	11.3	19.9	0	8.1	92.1	157.1	31.2	7.5	296
1992	0	1	12.4	8.1	31.8	68.1	25.3	49.3	23.5	17.5	4.6	0	52.3	142.7	45.6	9.1	241.6
1993	9.1	0.6	7.7	16.3	30.7	19.8	50.3	98	11.4	3.7	4.5	0	54.7	168.1	19.6	9.7	252.1
1994	0	11	3.4	6.7	4.1	60.5	36.8	80.3	11.1	26.9	0	0.6	14.2	177.6	38	11	241.4
1995	0	2	0.7	1.6	3.5	28	116.2	94.5	49.6	20.2	1.5	0	5.8	238.7	71.3	2.6	317.8
1996	0.4	4.8	8.9	9.2	6	69.7	140.5	43.5	48.5	19.1	6.6	0	24.1	253.7	74.2	5.2	357.2
1997	4.4	0.4	8	8.1	1.1	15.3	71.9	52.8	38.9	0	8.8	0	17.2	140	47.7	4.8	209.7
1998	1.6	1	24.2	46.4	95	10.2	73.3	45	16.7	42.6	0	0	165.6	128.5	59.3	2.6	356
1999	0	0	6	18.9	36.9	55.5	74.2	16.3	12.2	11.2	0	0.2	61.8	146	23.4	0	231.4
2000	1.5	9.3	4.6	0	1	65.1	24.3	52.8	28.1	20	7.3	0	5.6	142.2	55.4	11	214
2001	7.2	0.1	0	22.1	7.9	11.9	77.8	63	92.3	15.2	0.5	0	30	152.7	108	7.3	298
2002	3.3	0.1	3.6	23.8	41.7	86.6	12.5	70.3	31.4	3.7	0	3	69.1	169.4	35.1	3.4	280
2003	0.7	0.5	8.2	26.3	38.4	23.2	56.2	76.2	30.1	20	1.9	0	72.9	155.6	52	4.2	281.7
2004	0	0	0.1	1.6	33.6	48.2	39.9	47.9	13.5	6.2	3.4	0.1	35.3	136	23.1	0	194.5
2005	0.2	3.1	0.3	2.2	7.5	20.9	40.5	19.4	20.8	4.5	0	0	10	80.8	25.3	3.4	119.4
2006	1.8	6.1	0	1.1	31.3	4.6	67.5	58	41.3	10.1	2.1	0.4	32.4	130.1	53.5	7.9	224.3
2007	1.3	0.7	16	2.9	5.4	60.1	35.4	76.4	54.9	53.6	0	0.5	24.3	171.9	108.5	2.4	307.2
2008	10	2.1	1.5	10.7	2.2	8	35.5	19.1	86.6	15.8	0.1	0.1	14.4	62.6	102.5	12.6	191.7
2009	0.2	0.4	2.5	0.6	9.6	11.1	42.9	76.1	8.7	17.9	6.2	0.7	12.7	130.1	32.8	0.7	176.9
2010	0	2.5	0.5	20.9	35.1	35.6	14.3	40.4	19	33.3	0	1.3	56.5	90.3	52.3	3.2	202.9
2011	1	2.5	0	2	29.6	17.4	35.6	32.5	52.5	15.6	27.5	1.8	31.6	85.5	95.6	4.8	218
2012	2.4	0.6	4.4	26.6	37.4	67	31.6	42.4	63.1	9.5	0.2	0.5	68.4	141	72.8	4.8	285.7
2013	0.1	0.6	0.1	0	29.4	35.6	113.9	1.6	54.3	11.7	1.4	0.1	29.5	151.1	67.4	1.2	248.8
2014	0.1	6.1	11.6	41	9.1	47.8	89	81.2	120.2	13.5	4.8	0	61.7	218	138.5	6.3	424.4

## Sheet: Guyuan
Year	Jan	Feb	Mar	Apr	May	Jun	Jul	Aug	Sep	Oct	Nov	Dec	Spring	Summer	Autumn	Winter	Annual
1957	10.5	1.8	13	14.3	89.3	37.1	113.1	62.2	28	16	5	0.6	116.6	212.4	49	14.8	390.9
1958	2.7	0	4.9	8.2	64.7	44.2	162.7	136.3	54.4	19.2	7.6	0.6	77.8	343.2	81.2	3.3	505.5
1959	3.5	12.8	5.7	5.4	42.3	63.5	108.8	239.8	74	12.1	7.6	1.5	53.4	412.1	93.7	16.9	577
1960	0.2	10.6	4.2	26.1	57	15.9	47.8	135	62.8	28.8	3.9	1.2	87.3	198.7	95.5	12.3	393.5
1961	2	0.4	10	40.6	47	105.6	122.7	130.5	169.6	88.7	14.9	0.3	97.6	358.8	273.2	3.6	732.3
1962	1.6	2.2	0	7.6	33.5	41.6	128	43.8	68.8	52.8	32.5	0	41.1	213.4	154.1	4.1	412.4
1963	0.1	3.3	0.5	17	77.6	29	80.1	30.8	89.9	12.7	30.1	2.2	95.1	139.9	132.7	3.4	373.3
1964	3.2	2.7	16.8	42.6	55.2	70.2	206.8	150.5	167.5	45.7	1.8	2.7	114.6	427.5	215	8.1	765.7
1965	0.1	2.9	13.9	54.9	24.7	64.6	191.7	15.8	19.9	81.1	5.6	0	93.5	272.1	106.6	5.7	475.2
1966	0.8	1.5	12	27	18.3	33.9	169	145.1	173.6	23.7	13.3	0.1	57.3	348	210.6	2.3	618.3
1967	0.7	0.9	21.5	41.2	83.8	82.3	56.1	65.4	118.5	18.7	26.1	0.1	146.5	203.8	163.3	1.7	515.3
1968	3	1.7	6.4	15	13.9	55.3	72.8	213	43.3	58.5	17	1	35.3	341.1	118.8	4.8	500.9
1969	3.1	4.4	3.3	27.5	37.3	16.8	98.7	65.1	80.4	9.6	5.5	0.8	68.1	180.6	95.5	8.5	352.5
1970	1.1	3.5	11	31.1	45.5	61.1	35.8	140.4	85.9	18.4	0.1	0.1	87.6	237.3	104.4	5.4	434
1971	2.4	2.7	3.8	18.8	48.1	93.2	15.2	82.2	79.4	17.3	13.5	0.7	70.7	190.6	110.2	5.2	377.3
1972	4.7	6.8	18.9	36.9	34.3	54	64.9	43	7.3	15.4	4	0.3	90.1	161.9	26.7	12.2	290.5
1973	2.3	0	7.7	19.3	52.4	32	37.8	324.4	20.5	32.3	2.3	0	79.4	394.2	55.1	2.6	531
1974	5.4	5.1	17.9	19.4	77.9	29.7	52.6	46.8	81.3	43.8	7.7	12.3	115.2	129.1	132.8	10.5	399.9
1975	1.3	3	6.6	14.8	47.4	28.2	105.8	36.1	79.6	68.9	21.7	6.2	68.8	170.1	170.2	16.6	419.6
1976	0	5.5	6.6	42	12.3	33	66.2	129.6	99.1	12.6	0.1	0.9	60.9	228.8	111.8	11.7	407.9
1977	8.2	1.7	3.3	75.7	16.2	18.2	170.9	75.4	84.7	27.1	21.3	4.1	95.2	264.5	133.1	10.8	506.8
1978	1.5	3.2	16.4	6.6	70.9	76.5	119.7	106.5	103.4	51.1	4.6	0	93.9	302.7	159.1	8.8	560.4
1979	1.8	3	11.7	7.6	18.9	40.7	210.3	138.4	62.2	23.1	16.2	0.2	38.2	389.4	101.5	4.8	534.1
1980	3.2	2.4	7.1	19.8	32.2	90.2	78.9	61.5	57.9	37.2	3.5	1.6	59.1	230.6	98.6	5.8	395.5
1981	6.7	3.5	11.5	39.3	2.2	89.8	113	167	59.7	5.3	7.1	0.9	53	369.8	72.1	11.8	506
1982	0.8	6.9	12.1	12.1	40.1	23.5	28.5	56	70.1	25.3	5.5	1.2	64.3	108	100.9	8.6	282.1
1983	3.5	2.3	19.6	44	72.9	101.1	38.7	82.1	112.8	29.6	1.4	0.6	136.5	221.9	143.8	7	508.6
1984	2.3	0.8	2.7	35.3	86.5	81.6	107.4	103.9	79.4	15.7	0.6	7.7	124.5	292.9	95.7	3.7	523.9
1985	2.3	0.3	6.2	19	86.3	60.8	87.6	88.6	133.3	32.8	0	1.7	111.5	237	166.1	10.3	518.9
1986	0	0.1	3.5	7.5	36.6	116.2	41.9	68.3	24.8	12.4	4.2	4.6	47.6	226.4	41.4	1.8	320.1
1987	0	3.4	10	21	40.7	59.3	67.2	69.2	41.8	16.6	10.8	0	71.7	195.7	69.2	8	340
1988	1.8	8.3	26	13.4	76.3	37.3	81.1	151.5	57.8	23.9	0.1	1	115.7	269.9	81.8	10.1	478.5
1989	7.9	13.5	8.4	24.7	20.1	54.9	55.1	131.3	29.7	27.6	25	4.2	53.2	241.3	82.3	22.4	402.4
1990	6.3	8.9	34.7	38.4	93.5	21.3	83.9	150	56.1	50.3	8.9	0.1	166.6	255.2	115.3	19.4	552.4
1991	5.9	2.2	19.3	16.5	88	39.9	69.5	20.1	19.9	22.7	1.3	8.6	123.8	129.5	43.9	8.2	313.9
1992	0	2.9	15.4	10.7	20.5	85.2	113	284.7	36.7	17.7	3.9	0.3	46.6	482.9	58.3	11.5	591
1993	6.4	1.1	5.6	31.2	54.3	30.6	106.7	78.6	30.6	29.1	8.9	1.3	91.1	215.9	68.6	7.8	384.4
1994	0.6	8.2	15.1	27.8	4.1	164.8	109.3	78	29.2	59.9	5.6	1.3	47	352.1	94.7	10.1	503.9
1995	0.1	5.7	1.4	15.8	11.7	68.9	94.3	142.5	28.8	35.3	0.4	1.8	28.9	305.7	64.5	7.1	406.7
1996	4.2	4.9	20.2	14.5	12	69.3	215.5	41.2	36.1	38.7	9.1	0	46.7	326	83.9	10.9	465.7
1997	2.6	7	11.5	25.5	15.7	14.2	105	103.5	46.2	2.3	11.2	0.6	52.7	222.7	59.7	9.6	345.3
1998	2.2	2.5	20.4	55.6	53.7	35.6	111.8	123.2	23.4	26.5	0	0	129.7	270.6	49.9	5.3	454.9
1999	0.4	0.1	3.7	15.8	69.4	58.1	85.4	20.2	36.2	36	2.3	0.3	88.9	163.7	74.5	0.5	327.9
2000	4.6	5.1	5.4	17.8	20.2	145.7	26.8	63	55.2	54.3	8	0.1	43.4	235.5	117.5	10	406.2
2001	4.9	5.6	0.4	25.9	7.8	42.6	76.4	110.9	113.2	12	3.6	1.4	34.1	229.9	128.8	10.6	404.7
2002	6.2	4.5	13.6	12.9	40.5	78.9	27.6	134.8	38.6	38.7	0.5	5.1	67	241.3	77.8	12.1	401.9
2003	4.5	2	8.3	23.2	69.3	46	91.5	218.7	74.9	53.4	13.1	0.2	100.8	356.2	141.4	11.6	605.1
2004	3.3	2.5	8.4	3.3	44.6	81.5	67	87.1	65.9	12.8	4.3	4.7	56.3	235.6	83	6	385.4
2005	0.3	8.1	7.1	23.3	59.9	31.7	81.9	71.4	53.3	34.5	0.1	0.6	90.3	185	87.9	13.1	372.2
2006	2.8	9.7	2.6	5.8	58.2	37.9	76.5	141.1	72.7	11.3	4.7	2.9	66.6	255.5	88.7	13.1	426.2
2007	1.1	3.7	24.9	3.3	7	43.3	60.6	64.8	68.7	72.5	0	0.7	35.2	168.7	141.2	7.7	350.6
2008	17.2	2.1	14.3	20	6.4	41.9	33.8	62.9	151.5	21.7	1.8	0	40.7	138.6	175	20	373.6
2009	1.2	14.4	8	12	23.3	22.3	68.7	141.7	23.5	18.6	19.7	3.7	43.3	232.7	61.8	15.6	357.1
2010	0.3	5	12.6	33	71.7	31.2	116.3	57.9	66.3	60.3	0	3.7	117.3	205.4	126.6	9	458.3
2011	4.3	7.1	3.1	4.6	25.2	28.6	70.4	84.6	95.6	25.2	41.8	3.3	32.9	183.6	162.6	15.1	393.8
2012	10.2	2.7	15	31.8	29	82.5	33.4	133.8	95.7	9.2	2.8	3.5	75.8	249.7	107.7	16.2	449.6
2013	2.9	8.9	9.9	30.1	61	78.7	264.3	109.1	96.9	25.5	18.6	0.3	101	452.1	141	15.3	706.2
2014	0.1	13.4	14.9	79.3	8.4	94.6	78.3	93	150	46.9	10.5	0.1	102.6	265.9	207.4	13.8	589.5

## Sheet: Linxia
Year	Jan	Feb	Mar	Apr	May	Jun	Jul	Aug	Sep	Oct	Nov	Dec	Spring	Summer	Autumn	Winter	Annual
1957	4.7	4.7	1.7	19.9	88.5	30.7	143.8	59.8	93.5	26.6	1.7	0.4	110.1	234.3	121.8	10.3	476
1958	5.6	1.1	1.6	17.9	54.2	79.3	114.5	185.8	122.2	42.6	1.1	2.9	73.7	379.6	165.9	7.1	628.8
1959	5	17	9.3	0.6	89.2	36.8	112.1	208.2	44.4	35.5	1.1	2.6	99.1	357.1	81	24.9	561.8
1960	0.3	2	7.4	49	74	50	128.8	83.6	80.5	37.1	6.9	0.4	130.4	262.4	124.5	4.9	520
1961	3.2	3.7	34.3	14.8	27	46.9	81	147.8	132.3	89	11.2	1.5	76.1	275.7	232.5	7.3	592.7
1962	0.5	1.9	2.7	21.2	20.3	47.4	81.9	50.5	74.8	69.5	15.3	0.7	44.2	179.8	159.6	3.9	386.7
1963	0	0.8	7.9	23.5	121.8	59.1	91.8	67.4	74.7	27	7	2.3	153.2	218.3	108.7	1.5	483.3
1964	6.6	4.2	19.3	62.2	87.9	83.6	134.3	177.6	116.7	39.1	0	0.7	169.4	395.5	155.8	13.1	732.2
1965	0	1.1	3.4	90	55.5	37.1	84.2	32	34.9	26.8	3.1	1.9	148.9	153.3	64.8	1.8	370
1966	0	1.5	5.9	25.6	54.1	33.2	51.8	79.5	102.5	38.9	3.2	0.4	85.6	164.5	144.6	3.4	396.6
1967	0.9	4.3	36.5	52.1	167.3	51.7	156	124.4	107.9	47.2	15.3	0	255.9	332.1	170.4	5.6	763.6
1968	1	1.9	11.1	27.1	45.4	32.3	83.2	126.3	68	42.4	4.9	0.2	83.6	241.8	115.3	2.9	443.8
1969	0	0.8	10	25.6	68.7	35	33.3	76.8	56.8	15.8	2.5	0.5	104.3	145.1	75.1	1	325.8
1970	4.8	5.1	12.6	62.3	38.8	71.3	89.6	217.1	86.3	21.8	0.6	0	113.7	378	108.7	10.4	610.3
1971	3.2	1.8	12.8	13.7	67.4	17.5	144.2	80.7	94.2	35.1	9.6	0	93.9	242.4	138.9	5	480.2
1972	0.4	9.9	6	45.2	54.5	64.8	70.2	93.2	8.3	7.8	8.6	0.7	105.7	228.2	24.7	10.3	369.6
1973	1.6	0	7.9	49.3	101.7	85.8	111.3	169.7	63.4	35.2	9.7	0	158.9	366.8	108.3	2.3	635.6
1974	1.9	9.4	18.7	29.9	48.8	23.6	82.5	42	82	57.3	11.5	2.1	97.4	148.1	150.8	11.3	409.7
1975	0.3	9	6.9	11.9	68	35.2	107.8	116.2	120	76.6	10.8	2.8	86.8	259.2	207.4	11.4	565.5
1976	0	6.4	6.3	13.1	70.7	101.2	65.3	209.4	99.3	13.8	0.6	0	90.1	375.9	113.7	9.2	586.1
1977	2.8	3.9	3.2	56.8	62.2	23.3	87.8	92	33.7	54.4	30	3.3	122.2	203.1	118.1	6.7	453.4
1978	2.8	0.7	27.4	17.8	36.4	78.2	135.5	84.3	115.4	85.4	9.4	0.9	81.6	298	210.2	6.8	594.2
1979	3.3	3.2	12	13.7	22.3	55.2	142.9	177.4	80.7	12.8	15.7	2.6	48	375.5	109.2	7.4	541.8
1980	5.7	5.8	8.3	18.1	27.1	40.7	91	101.8	61.4	5	0	0	53.5	233.5	66.4	14.1	364.9
1981	6.4	0.7	16.6	57	4.8	77.9	161.3	162.8	80.2	11.4	9.9	2.7	78.4	402	101.5	7.1	591.7
1982	1.4	3.4	35.9	50.8	38.7	33.4	26.8	82.5	106.6	36.6	11.2	1.5	125.4	142.7	154.4	7.5	428.8
1983	11.4	2.8	13	60.8	25.3	55.7	95.9	108.5	64.5	53.6	0	1.9	99.1	260.1	118.1	15.7	493.4
1984	3.6	2.4	7.2	39.9	82.2	109.8	78.3	100.8	121.1	36.1	0.3	3.6	129.3	288.9	157.5	7.9	585.3
1985	1.7	0.1	6.7	22.4	108.2	93.4	68.8	66.4	75.5	55.9	0.5	3.4	137.3	228.6	131.9	5.4	503
1986	0.7	2.8	20.5	15.3	82.1	117.9	50.8	96.6	15.9	16.8	4.2	2.9	117.9	265.3	36.9	6.9	426.5
1987	0.2	3.4	7.4	37	97.7	123.4	49.5	22.3	54.7	15.5	0.5	0.3	142.1	195.2	70.7	6.5	411.9
1988	0.5	12.2	28.4	18.9	90.3	76.6	72.3	85.8	86.1	39.5	0.5	0.6	137.6	234.7	126.1	13	511.7
1989	3.7	14.6	16.7	60.8	9.6	59.5	139.8	74.1	51.2	54.5	4	5.5	87.1	273.4	109.7	18.9	494
1990	3.3	10	24.8	67.5	76.2	40.3	106.6	77.6	55.4	46.1	2.2	0	168.5	224.5	103.7	18.8	510
1991	9.4	3.7	14.9	48.2	61.7	90.1	112.7	54	18.7	30.4	6.9	4.3	124.8	256.8	56	13.1	455
1992	0.3	5.2	10.5	15.1	68.4	73.2	123.1	163.6	110.7	34.7	3.9	0.1	94	359.9	149.3	9.8	608.8
1993	9.2	14.4	43.2	3.6	73.9	72.3	170.5	87.7	60	16.3	1.6	2.8	120.7	330.5	77.9	23.7	555.5
1994	3.2	5.3	9.6	20.5	22.9	111.8	70.6	132.6	80.1	14.4	3.1	4.6	53	315	97.6	11.3	478.7
1995	7.5	13.1	29.1	11.2	18.3	33.6	122	130.6	57.2	48.3	2.3	1.9	58.6	286.2	107.8	25.2	475.1
1996	7.4	3.1	22	37.3	39	96.1	123.8	75.7	54.5	27.1	3.8	0.5	98.3	295.6	85.4	12.4	490.3
1997	1.9	2.6	5.9	38.5	30.2	33.7	142	71.2	24.9	3.7	6.7	1.1	74.6	246.9	35.3	5	362.4
1998	2.8	1.6	34.2	40	87.9	50.8	96.4	120.6	28.2	22.1	0	0	162.1	267.8	50.3	5.5	484.6
1999	0	0.9	9.1	13.3	54.4	108.9	158.7	79.3	25.5	48.7	1.2	0.1	76.8	346.9	75.4	0.9	500.1
2000	1.4	8.1	15.4	14.4	15.6	133.7	43.4	81.3	103.5	58.3	2.8	0.6	45.4	258.4	164.6	9.6	478.5
2001	3.1	6.3	0.1	35.8	43.5	40.8	67	111.2	77.3	54.7	0.7	2.8	79.4	219	132.7	10	443.3
2002	4.8	3.2	9	35.1	162.4	60.4	13.4	84.8	57.2	8.1	1.9	1.4	206.5	158.6	67.2	10.8	441.7
2003	0.3	0	11.7	39.2	95.4	49	134.5	106.3	73.9	39.8	7.8	0.3	146.3	289.8	121.5	1.7	558.2
2004	2.2	4.5	9.9	26.5	62.7	32.2	125.9	79.7	64.3	21	4	4.5	99.1	237.8	89.3	7	437.4
2005	0.9	7.1	22.3	2.9	81.1	21.4	173	125.7	150.7	58.4	7.2	1.4	106.3	320.1	216.3	12.5	652.1
2006	2.2	12.5	4.3	12.9	36.7	45.2	63	108.9	95.5	61.8	6.8	7.2	53.9	217.1	164.1	16.1	457
2007	1.8	0.1	24.9	44.6	58.8	86	87.1	174.1	109	108.5	6.5	0.3	128.3	347.2	224	9.1	701.7
2008	14.7	4.6	27.1	56.4	52.9	116.6	78.8	131.4	93.6	42.1	6.1	1.3	136.4	326.8	141.8	19.6	625.6
2009	0.5	8.1	19.2	23.6	62.9	37	34.2	115.1	58.9	19.9	8.9	0.9	105.7	186.3	87.7	9.9	389.2
2010	1.5	3.4	11.5	24.8	125.7	51.7	31.3	128.7	63.8	43.8	2	1.9	162	211.7	109.6	5.8	490.1
2011	1.9	4.9	7.8	10.5	50.3	48.4	85.9	49.1	62.4	34.5	20.8	1.5	68.6	183.4	117.7	8.7	378
2012	10	8.1	18.1	48.9	48.3	53.8	160.2	106.9	89.2	29.7	5.5	2.3	115.3	320.9	124.4	19.6	581
2013	1.3	7.6	0	32.3	61.4	82.9	161.6	102.6	89.3	14.7	7.5	1	93.7	347.1	111.5	11.2	562.2
2014	0.1	10.7	5.8	92.4	32.8	44	83.4	80.8	104.1	22.8	2.2	1	131	208.2	129.1	11.8	480.1

## Sheet: Yuzhong
Year	Jan	Feb	Mar	Apr	May	Jun	Jul	Aug	Sep	Oct	Nov	Dec	Spring	Summer	Autumn	Winter	Annual
1957	5	2.6	1.8	13.7	66.1	27.4	120.8	51.1	36.8	20.7	3.1	1.2	81.6	199.3	60.6	8.1	350.3
1958	5.7	0.5	3.4	14.2	40.3	53.7	80.6	174.6	74.5	17.6	1.4	2.8	57.9	308.9	93.5	7.4	469.3
1959	4.9	15.4	14.7	2.3	43.9	17.4	55.8	207	31.9	24.7	1.5	1.7	60.9	280.2	58.1	23.1	421.2
1960	0.6	1.4	13.2	77.7	66.4	32.3	60	61.5	59.1	24.3	8.1	2.3	157.3	153.8	91.5	3.7	406.9
1961	1.3	6.2	24.9	11.1	20.8	40.8	118	91.9	133.3	57.6	7	2	56.8	250.7	197.9	9.8	514.9
1962	0	1.1	1.5	0.9	16.1	26.7	87.4	79.4	51.2	56.6	17.2	0	18.5	193.5	125	3.1	338.1
1963	0	0.8	3.9	18.7	73.6	50.4	75.9	18.6	51.7	22.5	7.2	1.9	96.2	144.9	81.4	0.8	325.2
1964	4.1	0.4	10.5	29.7	70.5	52.9	190.9	133.1	68.7	45.3	0	1.2	110.7	376.9	114	6.4	607.3
1965	0	1	2.5	47.2	35.6	41.5	65.3	18.4	33	62.2	5.1	2.3	85.3	125.2	100.3	2.2	314.1
1966	0	1	2.3	17.2	45	36.9	38	147.1	71.2	20.3	4.3	2.4	64.5	222	95.8	3.3	385.7
1967	1.8	0.5	25.2	45	141.7	53.9	54.1	97.6	80.8	20.6	27.1	0	211.9	205.6	128.5	4.7	548.3
1968	2.6	0.5	13	18.5	11.7	91.4	89.8	158	40.4	40.8	4.1	0.1	43.2	339.2	85.3	3.1	470.9
1969	0.8	4.1	4.9	23.3	40.3	31.6	45.4	42.1	47	11.9	3.1	3.5	68.5	119.1	62	5	258
1970	2.9	4.4	11.5	74	43.9	58.2	56.1	129.1	65.9	24.5	0	0	129.4	243.4	90.4	10.8	470.5
1971	1.5	0.8	12.4	6.7	43	32.1	48.4	38.2	103.1	10.5	8.7	0	62.1	118.7	122.3	2.3	305.4
1972	0.8	8	11.6	18	40.6	53.6	37.5	72.6	11.2	10.3	2.7	0.1	70.2	163.7	24.2	8.8	267
1973	2.3	0	6.8	57.6	63	70	70.4	148.1	55.7	20.1	1.8	0	127.4	288.5	77.6	2.4	495.8
1974	3.3	4.4	24.8	15	52.3	22.7	66.7	42.8	68.2	35.8	8.4	3.6	92.1	132.2	112.4	7.7	348
1975	1.1	6.1	1.9	17.9	54.2	23.3	115.2	41.5	68.9	50	13.6	6.6	74	180	132.5	10.8	400.3
1976	0	6.6	15.2	14.6	44.9	31.8	46.2	148.6	103.2	5.9	0	0	74.7	226.6	109.1	13.2	417
1977	5.2	1.9	3.3	60	32.3	43.8	119.3	32.6	27.6	28.5	17.9	2.2	95.6	195.7	74	7.1	374.6
1978	0.5	1.4	31	7.5	43	66	135.5	83.6	72.9	64.5	4.4	0.2	81.5	285.1	141.8	4.1	510.5
1979	2.4	0.2	8.7	9.8	7.1	62.2	178.8	169.2	66.1	4.7	14.9	1.7	25.6	410.2	85.7	2.8	525.8
1980	2.4	3.2	9.1	18.1	24.3	39.2	52.9	62.9	34.5	16	0	0	51.5	155	50.5	7.3	262.6
1981	3.3	2.2	13.9	22.2	7.4	20.4	72.7	78.8	51.7	5.6	7.5	2.5	43.5	171.9	64.8	5.5	288.2
1982	2.7	7.4	10.2	22.2	17.3	24.7	27.7	61.8	88.4	14.1	3.4	1.2	49.7	114.2	105.9	12.6	281.1
1983	4.9	1.1	11.4	44	34.1	45	33.4	110.5	54	33.9	0	0.4	89.5	188.9	87.9	7.2	372.7
1984	0.4	0.3	22.4	26.5	56.5	76.6	93.2	77.1	113.6	6.2	0	2.5	105.4	246.9	119.8	1.1	475.3
1985	0.3	0	4.4	7.8	66.2	56.9	79.3	72.9	77.7	43.9	0.5	1.3	78.4	209.1	122.1	2.8	411.2
1986	0	0.6	7.3	5	64.2	136.4	46.9	65.6	11.5	8.9	2.8	2.2	76.5	248.9	23.2	1.9	351.4
1987	0	3.9	8	36.6	61.4	80.1	22.8	42.4	52.4	15	0.8	0.5	106	145.3	68.2	6.1	323.9
1988	0.2	10.5	22.8	4.1	70.3	54.2	55.5	73.8	62.6	15.4	0	0.6	97.2	183.5	78	11.2	370
1989	2	13.6	2.9	44.9	5.4	119.1	76	71.6	33	51.3	4.5	9	53.2	266.7	88.8	16.2	433.3
1990	1.9	6.2	34.4	49.7	58.5	21.2	52.8	91	58.8	34.8	1.4	0	142.6	165	95	17.1	410.7
1991	8.5	2.2	20.6	25.3	37.5	73.5	46.2	35	28.1	22.9	1.4	3.1	83.4	154.7	52.4	10.7	304.3
1992	0	6.7	11.3	9.4	48.9	46.5	66.6	63.4	94.7	27.4	1.5	0.2	69.6	176.5	123.6	9.8	376.6
1993	6.3	7	8.9	1.9	74.4	37.8	89.1	96.4	51.7	6	4.1	0.8	85.2	223.3	61.8	13.5	384.4
1994	1.5	5.6	7.6	9.8	31.3	119.6	66.9	150.3	27.3	17.7	0.1	1.7	48.7	336.8	45.1	7.9	439.4
1995	2.6	5	8.9	5.3	17.1	14.1	88.9	169.2	68.3	35.7	1.1	0.2	31.3	272.2	105.1	9.3	416.4
1996	3.7	4.1	19.8	28.8	13.7	66.2	168.5	80.9	26.1	41.1	3.6	0	62.3	315.6	70.8	8	456.5
1997	1.1	0.9	4.3	28.2	20.2	22.9	75.8	49.9	25.4	0	2.4	0	52.7	148.6	27.8	2	231.1
1998	1.8	0.5	13.5	39	69.9	38.8	98.2	87.5	19.4	23.4	0	0	122.4	224.5	42.8	2.3	392
1999	0.1	0.1	5.8	11.4	111.3	67.4	151.1	22.5	15.9	23.4	0	0	128.5	241	39.3	0.2	409
2000	0.7	6	6.6	8.6	12.3	115	4.5	108.1	87.8	61	4.2	0	27.5	227.6	153	6.7	414.8
2001	5.4	5.3	0	29.9	19	55.3	45.5	49.6	65	20.9	4.3	0.9	48.9	150.4	90.2	10.7	301.1
2002	2.7	3.5	5.6	25.2	111	54.8	15.1	42.2	26.1	17.7	8.7	1.1	141.8	112.1	52.5	7.1	313.7
2003	0.3	0.3	14.7	36.8	54.2	37.5	85.6	74.7	38.1	32.8	11.8	0.7	105.7	197.8	82.7	1.7	387.5
2004	1.8	1.5	9	9.1	61	23.5	75.9	49	64.9	10.3	3.6	2.2	79.1	148.4	78.8	4	311.8
2005	1.5	4.7	14.8	5.5	106	71.5	120.5	32.8	38.8	31.9	3.3	0.1	126.3	224.8	74	8.4	431.4
2006	1.9	14	5.2	11	38.3	49.8	36.2	48.8	65.5	26.7	3.7	3.8	54.5	134.8	95.9	16	304.9
2007	1.5	0	25.8	26.6	42.6	148.5	52.7	128.6	48.2	78.4	2.6	0	95	329.8	129.2	5.3	555.5
2008	10.8	2.5	6.5	24.3	23.2	55.6	43.4	87.4	95.7	32.6	4	0.9	54	186.4	132.3	13.3	386.9
2009	2.1	8.7	11.4	9.6	19.8	17.6	35	145	32.8	10.6	6.3	0.9	40.8	197.6	49.7	11.7	299.8
2010	0.5	1.5	8.1	27.8	72.3	45.9	28.6	59.8	62.2	23.4	1.7	0.5	108.2	134.3	87.3	2.9	332.3
2011	1.9	2	5.5	3.9	32.6	38.2	42.5	42.8	55.9	24.6	11.1	1.8	42	123.5	91.6	4.4	262.8
2012	6.3	2.6	17.5	28.1	52.2	40.4	118.9	38.5	68.3	14.6	3.8	2.1	97.8	197.8	86.7	10.7	393.3
2013	1.2	11.5	0	9	66.1	47.2	134.6	48	61.6	16.1	7.9	1.5	75.1	229.8	85.6	14.8	404.7
2014	0	12	9.8	81.1	22.2	64	69.4	38.6	85.2	24.7	2.8	0.6	113.1	172	112.7	13.5	410.4

## Sheet: Lintao
Year	Jan	Feb	Mar	Apr	May	Jun	Jul	Aug	Sep	Oct	Nov	Dec	Spring	Summer	Autumn	Winter	Annual
1957	8.8	2	4.2	40.1	79.6	67.9	178.2	63.9	54.9	31.8	3.8	0.1	123.9	310	90.5	14.8	535.3
1958	2.9	2.6	11.2	11.3	39.4	76	96.5	123	76.7	38.2	5.1	1.1	61.9	295.5	120	5.6	484
1959	2	10.5	16	9.7	70.5	58.4	149.1	209.3	50	47	1.5	3.9	96.2	416.8	98.5	13.6	627.9
1960	0.7	5.4	9.9	78.9	105.1	44.5	108	117.4	113.3	36	19.7	1.6	193.9	269.9	169	10	640.5
1961	5.6	6.5	26.4	11.3	52.3	96.3	105.8	151	135.3	85.5	17.9	0.2	90	353.1	238.7	13.7	694.1
1962	0.3	3.9	0	7.3	29.9	46.4	175.6	57.8	88.2	55.7	16.4	2	37.2	279.8	160.3	4.4	483.5
1963	0	0.9	6	25.4	126.3	85.8	85.5	37.7	97.8	56.1	19.8	2.5	157.7	209	173.7	2.9	543.8
1964	6.3	2	28	66.3	76.7	68.7	229.5	141.5	88.3	55	0.1	2.9	171	439.7	143.4	10.8	765.3
1965	0	2	16.9	63.6	59	50.2	97.7	29.8	42.3	65.5	1.1	5.2	139.5	177.7	108.9	4.9	433.3
1966	0.1	7.9	1.6	20.5	40.7	46.6	89.5	142.5	120.2	33.9	4.6	2.9	62.8	278.6	158.7	13.2	511
1967	4.7	6.3	39.6	43.5	121.1	83.1	96.5	180.1	148.2	25.2	30.3	0.1	204.2	359.7	203.7	13.9	778.7
1968	1.5	1.6	9.9	27.2	33	84.3	106.8	146.2	56.2	43	11.7	0.6	70.1	337.3	110.9	3.2	522
1969	3.7	5.5	7.7	38.5	55.1	49.1	61.8	57.8	67.8	19.3	5.9	0	101.3	168.7	93	9.8	372.2
1970	4	8	21.9	99.5	28.4	79.6	106	163.4	92.4	27	1.3	0	149.8	349	120.7	12	631.5
1971	8	5.7	8.1	13.4	99.7	43.3	63.1	47.5	106.8	26.7	10.2	0	121.2	153.9	143.7	13.7	432.5
1972	2.1	13.7	13.5	29.8	90.3	77.5	46.5	106.4	10.7	20.9	23.4	1.1	133.6	230.4	55	15.8	435.9
1973	3.2	0.2	13.3	57.3	103.5	77.5	135.5	209.6	49.5	24.4	4.6	0	174.1	422.6	78.5	4.5	678.6
1974	2.6	9	18.6	32.1	65.7	32.5	102.2	81.1	95.8	59.3	11.4	6.4	116.4	215.8	166.5	11.6	516.7
1975	6	7.8	4.3	11.4	67.3	36.8	100	70.4	121.4	62.5	9.3	5.3	83	207.2	193.2	20.2	502.5
1976	0.1	11.2	21.2	28	91.8	57.9	78.3	232.8	113.5	20.9	0.1	0.3	141	369	134.5	16.6	656.1
1977	5.3	4.1	17.2	76.6	65.7	49.5	125.2	73.1	27.6	46.6	28.1	4.7	159.5	247.8	102.3	9.7	523.7
1978	1.1	2.3	31.6	8.3	48	112.8	204.5	164.5	110.1	76	6.7	0.2	87.9	481.8	192.8	8.1	766.1
1979	0.8	1	11.9	26.4	26.8	75	190.3	355.6	84.5	2.1	23	0.5	65.1	620.9	109.6	2	797.9
1980	4	7.4	18	24.9	52.2	65.4	103.5	74.6	53.4	24.3	0	0	95.1	243.5	77.7	11.9	427.7
1981	3.8	0.8	15.1	30.1	7.7	57.4	109	103.1	88.6	10.5	11.1	6.4	52.9	269.5	110.2	4.6	443.6
1982	0.5	8.4	18.1	41.2	36.4	25.2	37.7	54.9	107.5	25.6	4.7	2.7	95.7	117.8	137.8	15.3	362.9
1983	11	0.8	23.5	62.5	41.9	51.6	72	146.1	89.6	43.2	1.1	3.4	127.9	269.7	133.9	14.5	546.7
1984	8.3	3.2	3.4	35.8	59.7	117.2	141.9	115.6	90.3	32.2	1.4	2.2	98.9	374.7	123.9	14.9	611.2
1985	1.5	0.1	4.1	29.1	95.8	76.1	155.7	97	89	48.7	0.5	7.9	129	328.8	138.2	3.8	605.5
1986	0	2.4	24.2	12.3	72.5	111.5	99	73.8	31.1	18.9	4.3	2.1	109	284.3	54.3	10.3	452.1
1987	0.4	3.1	5.9	38.7	105.2	82.1	29.8	91.4	58	20.8	2	0.6	149.8	203.3	80.8	5.6	438
1988	2.4	6.8	16.7	14.6	147.4	50.9	105.4	118.7	111.5	44.7	1.5	0.1	178.7	275	157.7	9.8	620.7
1989	3.3	8.9	13.6	60.5	13.6	62.3	103.3	127.1	59.9	41.3	8.5	6.6	87.7	292.7	109.7	12.3	508.9
1990	6.1	11.3	42.1	54.8	69	40.4	71.3	124.6	98.9	33.6	6.4	0.1	165.9	236.3	138.9	24	558.6
1991	6.9	6.7	19.3	46.4	65.5	86	130.3	45.4	20.2	43.3	11.2	9.7	131.2	261.7	74.7	13.7	490.9
1992	0.2	1.9	18.4	11.5	50.1	69.3	102.5	102.3	81.8	54.2	12.7	0.1	80	274.1	148.7	11.8	505
1993	11.2	9	8.4	12	97.4	94	56	90.5	53.5	21.6	8.5	0.2	117.8	240.5	83.6	20.3	462.3
1994	10.9	4.6	14.2	28.9	24.1	126.3	103.5	123.7	60.1	13.4	0.7	2.2	67.2	353.5	74.2	15.7	512.6
1995	3.6	5.4	24.4	15.3	19	58.1	116.4	142.1	44.2	48.6	4.1	2.5	58.7	316.6	96.9	11.2	483.7
1996	5.2	1.6	24.6	25.4	33.4	90.8	125.8	43.2	70.3	40.9	1.9	0	83.4	259.8	113.1	9.3	463.1
1997	3.9	5.4	1.5	55.5	14.9	16.1	88.7	72.5	54.9	2.6	10.2	0.4	71.9	177.3	67.7	9.3	326.6
1998	2.3	0.4	25.7	66	118.8	35	98.9	142.6	22.6	33.1	0	0	210.5	276.5	55.7	3.1	545.4
1999	0.4	0	5.2	21.7	59	91	184.6	48.3	63.7	37.6	3.5	0.2	85.9	323.9	104.8	0.4	515.2
2000	3.4	9.8	10.1	15.3	29.4	83	11.5	86.2	78	46.8	4.8	7.2	54.8	180.7	129.6	13.4	385.5
2001	6.1	8.2	0.1	42.9	25.8	62.8	67.9	58	72.8	29.6	2.4	1.9	68.8	188.7	104.8	21.5	378.5
2002	5.6	3.2	6.8	70.5	125.7	81.7	30.4	53.8	37.5	32.3	1.3	0.6	203	165.9	71.1	10.7	449.4
2003	2.5	0.1	19.2	44.4	78.7	38.4	127.8	170.1	85	53.4	9.1	0	142.3	336.3	147.5	3.2	628.7
2004	1.1	5.7	7	27.7	68.8	50.9	168.7	68.2	108.9	14.7	0.2	4.4	103.5	287.8	123.8	6.8	526.3
2005	1.2	9.3	21.1	15.6	79.5	34.6	132.2	44.6	68.5	77.1	1.5	0	116.2	211.4	147.1	14.9	485.2
2006	0	8.9	4.4	44.8	91.8	56.5	62.1	109.3	80.6	37.2	5	5.6	141	227.9	122.8	8.9	506.2
2007	1.9	0.1	23.2	42.2	69.5	102.6	86.6	112.1	90.3	87.9	1.8	0.4	134.9	301.3	180	7.6	618.6
2008	8	3.1	8.7	36.8	47.7	106	70	99	73	71.6	2.7	0	93.2	275	147.3	11.5	526.6
2009	0.4	5.5	11.5	37.3	60.5	47.4	64.3	127.8	21.2	19.1	5.6	0.8	109.3	239.5	45.9	5.9	401.4
2010	0.1	1.4	18.4	19.7	90.5	48.9	79.9	96.2	71.7	32	2.2	2	128.6	225	105.9	2.3	463
2011	4.6	2.1	10	6.7	43.2	54.4	77.1	74.5	80.2	16.2	19.5	1.1	59.9	206	115.9	8.7	389.6
2012	6.1	5.1	19	22.4	110.5	69.1	175.9	98.1	85.3	41.4	5.6	2.1	151.9	343.1	132.3	12.3	640.6
2013	0.5	11.3	0	32.6	113.8	78.1	183	54.5	84.1	11	15.3	2.9	146.4	315.6	110.4	13.9	587.1
2014	0	11.4	6.5	60.2	22.1	65.3	91.9	96.7	93.7	33.4	1.5	1.4	88.8	253.9	128.6	14.3	484.1

[truncated: 1 more sheets: Huanxian]
