# Supplementary material for: Climatic and drought characteristics in the loess hilly-gully region of China from 1957 to 2014
Source: PLoS One. 2017 Jun 8;12(6):e0178701. doi: 10.1371/journal.pone.0178701 (PMC5464583; doi:10.1371/journal.pone.0178701)
Supplement: S2 File — (XLSX) [file pone.0178701.s002.xlsx]

## Sheet: Yan'an
Year	Spring	Summer	Autumn	Winter	Annual
1957	10.7333	21.6667	8.93333	-5.7	9.1
1958	11.5	21.5333	8.76667	-4.7	9.29167
1959	10.8333	22.1	9	-3.43333	9.5
1960	10.4667	21.8333	9.4	-3.23333	9.50833
1961	12.0667	22.3667	10	-4.9	10.075
1962	9.93333	21.6667	8.8	-4.23333	9.075
1963	10.3333	21.7333	9.36667	-4.43333	9.15
1964	11.3667	20.4667	9.63333	-5.36667	9.075
1965	10.5333	21.3333	9.83333	-3.26667	9.375
1966	11.7	22.1333	8.2	-3.63333	9.625
1967	10.3	22.2667	8.4	-6.16667	8.41667
1968	10.5	21.2	9.16667	-7.6	8.96667
1969	11.5667	21.5	8.83333	-4.16667	9.06667
1970	9.76667	21.6333	8.56667	-4.36667	9.00833
1971	11.8333	22.1	8.93333	-5.1	9.46667
1972	11.6	22.1667	9.2	-5.06667	9.525
1973	12.2667	22.2667	9.13333	-2.96667	10.0833
1974	11.3333	22.1333	9.83333	-4.33333	9.675
1975	10.4	22.3667	9.86667	-4.06667	9.55
1976	9.83333	20.9667	8.93333	-4.56667	8.91667
1977	11.2333	21.7667	10.1667	-5.6	9.71667
1978	11.9667	22.1667	9.56667	-3.6	9.99167
1979	10.7	21.7667	9.03333	-1.43333	9.95833
1980	10.8333	21.6667	10.5	-4.36667	9.55
1981	11.9667	22.2333	8.23333	-3.76667	9.55833
1982	11.6667	21.3	9.96667	-3.43333	9.93333
1983	10.4667	20.9333	10.1667	-4.56667	9.29167
1984	10.9	21.1333	9.33333	-5.03333	8.775
1985	10.9333	21.8667	8.63333	-5.1	9.30833
1986	10.6	20.8667	8.5	-4.76667	8.925
1987	11.7333	21.8333	10.4	-2.2	10.4333
1988	10.2667	21.3667	9.8	-3.8	9.475
1989	11.1	21.5667	9.76667	-3.76667	9.85833
1990	11.0333	22.0333	10.8333	-2.36667	10.1583
1991	11.2667	22.7	9.4	-2.53333	10.175
1992	11.7	21.6	8.93333	-3.9	9.69167
1993	11.5333	21.5	9.16667	-3.1	9.55
1994	11.8667	22.6667	9.76667	-3.4	10.475
1995	11.7333	23.0667	10.2333	-2.63333	10.3833
1996	10.3333	21.9667	10.5667	-4.63333	9.74167
1997	13.2667	23.9667	9.6	-2.4	11.0333
1998	12.7667	22.8333	11.9	-2.56667	11.4667
1999	12.9667	23.5	11.1667	-1.3	11.3417
2000	13.5	23.0667	10	-3.63333	10.9833
2001	12.3667	23.6	10.5333	-0.866667	11.1333
2002	12.5	23.2	10.3333	-1	11.1833
2003	12.1333	22.2333	10.2333	-2.56667	10.6333
2004	13.7	22.1	9.7	-2.1	10.9667
2005	13	23.5	11.0667	-3.16667	10.7583
2006	13.1667	23.4333	11.2	-3.13333	11.4417
2007	12.9	22.9333	10	-1.23333	11.2083
2008	13.2	22.2	10.8333	-4.36667	10.3833
2009	13.0667	23.2	10.3667	-1.33333	11.2583
2010	11.2333	23.1	11.4333	-1.86667	11.0667
2011	11.5	22.7667	11.2333	-3.8	10.4333
2012	12.4667	22.6667	9.46667	-3.2	10.2583
2013	12.9667	21.7333	9.83333	-2.56667	10.4583
2014	11.6667	20.3	10.3667	-2.93333	9.75

## Sheet: Suide
Year	Spring	Summer	Autumn	Winter	Annual
1957	11.0333	23.1333	10	-4.91667	9.55833
1958	11.6333	22.4	9.6	-5.23333	9.66667
1959	11.5667	22.9333	9.76667	-3.9	9.91667
1960	11	23.1	9.93333	-3.9	9.85833
1961	12.3	23.2333	10.0333	-5.83333	10.1667
1962	10.2333	22.9333	9.1	-4.93333	9.26667
1963	10.5333	23.1333	9.33333	-6.03333	9.18333
1964	11.7333	21.7	9.53333	-6.66667	9.16667
1965	11.0667	23.6667	11.1333	-4.13333	10.225
1966	11.8667	23.2	8.56667	-4.33333	9.825
1967	11.4667	23.9	8.7	-7.43333	8.91667
1968	11.6667	23.1	9.46667	-8.3	9.6
1969	12.0667	23.0667	9.26667	-4.83333	9.55833
1970	10.1667	22.8333	9.3	-5.1	9.40833
1971	12.1	23.5667	9.63333	-6.2	9.725
1972	12.1333	24.0667	9.53333	-6.5	9.89167
1973	12.6	23.3667	8.93333	-4.26667	10.0667
1974	11.7	23.2333	9.7	-5.23333	9.725
1975	10.7	23.9	10.2333	-5.2	9.85833
1976	9.9	22.0333	8.96667	-5.8	8.90833
1977	11.4667	22.4333	10.4333	-7.1	9.65
1978	11.9667	22.8667	9.73333	-4.8	9.89167
1979	10.7333	22.2667	9.23333	-2.73333	9.825
1980	10.6333	22.7333	10.2333	-5.3	9.40833
1981	12.3	23.1	8.03333	-5.23333	9.475
1982	12.2333	22.9	10.1667	-4.8	10.1917
1983	11.0667	22.5	9.96667	-5.6	9.55
1984	11.0667	22.2667	9.6	-6.4	8.81667
1985	11.2	23.4	8.46667	-6.46667	9.35833
1986	11.1333	21.9333	8.6	-5.96667	9.04167
1987	12.0333	23.0333	10.7667	-3.66667	10.5583
1988	10.2667	21.8	9.7	-5.03333	9.20833
1989	11.8	22.8333	9.73333	-5	10.0333
1990	11.1	23.1333	10.8667	-3.46667	10.2167
1991	11.1333	23.8667	9.36667	-3.66667	10.1417
1992	12.1667	22.3333	8.46667	-5.16667	9.55833
1993	11.6333	22.2667	9.13333	-5.23333	9.14167
1994	12.2	23.5333	9.8	-5	10.4417
1995	11.6	23.2667	9.76667	-4	10
1996	10.0667	21.9333	10.3667	-5.7	9.24167
1997	13.2333	24.9667	9.46667	-4	10.95
1998	12.8333	23.4667	11.9333	-3.76667	11.275
1999	13.3	24.8333	10.8	-2.83333	11.3167
2000	13.1667	23.7333	9.46667	-5.6	10.4
2001	12.5667	24.7667	10.0667	-2.7	10.8917
2002	12.3	23.4667	9.63333	-2.46667	10.6667
2003	12	22.8667	9.66667	-5	10.0167
2004	13.3333	22.2	8.96667	-3.93333	10.2333
2005	12.6	24.4667	10.5667	-5.53333	10.1583
2006	12.9333	23.9667	10.8667	-5.46667	10.8833
2007	12.4667	23.4	9.4	-3.13333	10.6083
2008	12.9	23.0667	9.76667	-6.3	9.73333
2009	12.9	23.3	9	-3.56667	10.3167
2010	10.2333	23.8	10.2	-4.3	10.0583
2011	11.0333	22.9333	10.2333	-5.93333	9.575
2012	12.3333	22.6667	8.33333	-5.63333	9.38333
2013	13.8333	23.1667	10.2667	-4.1	10.8417
2014	12.6333	21.9	10.7333	-3.73333	10.2917

## Sheet: Wuqi
Year	Spring	Summer	Autumn	Winter	Annual
1957	8.98	20.4567	7.33667	-6.63667	7.71583
1958	10.3033	20.2533	7.46667	-5.65	8.07
1959	9.28	20.93	7.83333	-5.07667	8.15333
1960	9.16667	20.71	8.05	-4.44	8.2975
1961	10.2533	21.0267	8.33667	-6.26333	8.4775
1962	7.92667	20.1733	7.32667	-5.67	7.45417
1963	9.14	20.46	7.73333	-6.15	7.5
1964	10.1767	19.02	8.25667	-7.81	7.64083
1965	9.08333	20	8.17333	-4.72333	7.96
1966	9.99333	20.87	6.83	-5.15333	8.1625
1967	8.64	20.6467	6.89	-7.26333	6.84167
1968	8.67333	20.5333	7.54667	-9.22	7.59417
1969	10.27	20.4233	7.3	-5.72	7.705
1970	8.30667	20.1733	6.81	-6.06333	7.41917
1971	9.89333	20.9533	7.35667	-6.64	7.94333
1972	9.79333	20.8367	7.14667	-6.79333	7.70833
1973	10.16	20.7133	7.44333	-5.04	8.26333
1974	9.19667	20.4	7.93667	-6.64	7.62917
1975	8.52	21.35	8.41	-6.16	7.915
1976	7.99667	19.1567	6.82667	-6.39333	7.01667
1977	8.86333	19.8933	8.24333	-7.69	7.715
1978	9.89667	20.49	7.76333	-5.58	8.09583
1979	8.64333	19.7033	7.13667	-3.61333	7.9325
1980	8.59333	19.48	8.29333	-6.29	7.35417
1981	9.89667	20.9567	6.36333	-5.83	7.75833
1982	10.07	20.12	8.05	-5.18667	8.30667
1983	8.41333	19.9633	8.49667	-6.74667	7.6125
1984	9.43667	19.3467	7.21667	-6.69	6.9675
1985	9.02667	19.9233	6.58	-7.33667	7.33917
1986	8.65333	19.0633	6.4	-6.4	7.02
1987	9.56	20.3933	8.35	-4.37667	8.46583
1988	7.89667	19.9467	7.73667	-5.95333	7.4925
1989	9.12	19.8433	7.77333	-5.89333	7.86833
1990	9.22667	20.1733	9.04	-4.32333	8.31833
1991	9.35333	21.4933	7.79333	-4.47	8.4675
1992	9.70333	20.0367	7.09	-6.39333	7.7625
1993	9.4	19.91	7.54667	-5.55667	7.59083
1994	9.95	21.0733	8.14	-5.67333	8.67333
1995	9.29	20.8967	8.15	-4.50333	8.24417
1996	8.05333	20.28	8.58	-6.49	7.71
1997	10.8667	21.9333	7.30333	-4.57	8.84
1998	10.16	20.8067	9.88333	-4.62333	9.20417
1999	10.6333	21.28	8.99	-4.16667	9.02
2000	10.5333	21.0867	7.83333	-5.79	8.62167
2001	9.43	21.4567	8.42667	-3.33	8.79833
2002	9.81333	20.87	7.68333	-3.21	8.64833
2003	9.47667	20.13	8.06	-5.05	8.28
2004	10.8833	20.26	7.11	-4.92	8.45083
2005	10.0433	21.29	8.2	-5.36333	8.1775
2006	10.0467	21.5333	8.84333	-6.01333	8.855
2007	10.3767	21.03	7.59333	-4.31333	8.77
2008	10.5967	20.5267	8.24333	-7.05	7.97667
2009	10.3867	20.8267	7.73667	-4.12	8.6825
2010	8.73667	21.3267	8.47333	-4.48333	8.57833
2011	8.58333	20.94	8.66333	-6.26333	7.97583
2012	9.62667	20.62	6.70667	-6.29	7.59083
2013	11.2	21.1567	7.85667	-4.94333	8.79
2014	9.85333	19.6033	9.00667	-5.32	8.26

## Sheet: Hequ
Year	Spring	Summer	Autumn	Winter	Annual
1957	9.8	22.6667	9.1	-9	8.51667
1958	10.8667	22.2	9	-6.46667	8.95833
1959	10.6333	21.7667	8.66667	-5.46667	8.63333
1960	10.4	23.2333	9.46667	-5.16667	9.28333
1961	11.3333	23.1333	9.4	-7.5	9.34167
1962	9.2	22.7333	9.6	-6.73333	8.85
1963	10.3667	23	9.4	-6.76667	8.81667
1964	11.1667	21.6667	9.26667	-7.8	8.66667
1965	10.3	23.4667	11.0667	-5.23333	9.66667
1966	10.5667	22.6333	9.1	-5.86667	9.075
1967	11.1	22.9	8.03333	-9.03333	7.85
1968	10.7667	22.6	8.76667	-11.3	8.43333
1969	11.2	21.6	8.56667	-6.86667	8.33333
1970	8.76667	22.1667	8.73333	-6.86667	8.35
1971	10.2667	23	9.2	-7.76667	8.54167
1972	11.5667	23.7	9.06667	-8.56667	9.09167
1973	11.6	23.0333	8.3	-5.96667	9.2
1974	9.73333	22.2333	7.53333	-7.76667	7.50833
1975	9.93333	23.7	9.23333	-8.8	8.68333
1976	8.76667	20.9333	7.43333	-8.1	7.39167
1977	10.1333	21.4667	8.63333	-10.1333	7.825
1978	10.2333	22.7667	7.96667	-7.83333	8.10833
1979	9.13333	21.2333	7.46667	-6.16667	7.86667
1980	8.93333	22.3667	7.96667	-9.13333	7.36667
1981	10.3	22.7667	6.2	-9.26667	7.39167
1982	10.7	21.6667	7.9	-8.83333	8.00833
1983	10	21.9333	8.23333	-9.16667	7.76667
1984	9.6	21.2333	7.26667	-10.4667	6.66667
1985	9.36667	21.8667	6.8	-9.5	7.19167
1986	9.33333	21.2	5.83333	-10.7	6.5
1987	10.3	21.4667	8.43333	-7.83333	8.225
1988	8.43333	21.8	6.86667	-8.9	7.05
1989	10.1667	21.4	7.13333	-7.7	8.04167
1990	9.73333	22.0333	8.8	-6.16667	8.35
1991	9.9	22.5333	7.1	-7.7	7.94167
1992	10.6667	21.9333	6.83333	-9.1	7.68333
1993	9.8	21.6	6.96667	-8.7	7.15
1994	11.0333	22.8	7.96667	-8.2	8.55833
1995	9.63333	22.2	7.86667	-7.96667	7.89167
1996	8.93333	22.0667	8.3	-9.46667	7.59167
1997	11.4	23.2667	7.16667	-7.53333	8.54167
1998	12.1	22.4667	9.86667	-7.13333	9.48333
1999	11.8	24.1667	8.8	-6.2	9.46667
2000	11.2333	23.4333	7.83333	-9	8.48333
2001	11.3667	24.1333	8.8	-5.7	9.3
2002	11.3	23.1333	7.6	-6.03333	9.08333
2003	10.8	21.8667	8.33333	-8.7	8.19167
2004	11.8	21.9	7.63333	-7.7	8.65
2005	10.8	23.6	8.56667	-8.73333	8.08333
2006	11.4	22.8667	9.7	-8.33333	9.225
2007	11.0667	22.9	8.03333	-5.96667	9.06667
2008	11.6333	21.9333	8.06667	-9.1	7.99167
2009	11.8333	22.9667	7.73333	-6.6	8.91667
2010	9.2	24.0667	8.7	-7.03333	8.88333
2011	9.4	23.4333	9.36667	-8.26667	8.48333
2012	11.7	22.4667	6.8	-8.53333	8.025
2013	12.3	23.1333	8.56667	-6.83333	9.26667
2014	12.1	21.6333	9.3	-6.83333	9

## Sheet: Xingxian
Year	Spring	Summer	Autumn	Winter	Annual
1957	9.73333	22.2667	8.43333	-9.26667	8.18333
1958	10.6667	21.6333	8.03333	-6.76667	8.425
1959	10.2667	21.6	8.33333	-5.5	8.40833
1960	10.1333	22.6333	8.66667	-5.7	8.78333
1961	11.1667	22.6	9.1	-7.66667	9.03333
1962	9.06667	22.0667	8.43333	-7	8.21667
1963	10.2333	22.5	8.5	-7.7	8.18333
1964	11.2	20.9	8.66667	-8.16667	8.28333
1965	9.86667	23.2	10.0333	-5.83333	9.09167
1966	10.5333	22.3667	7.86667	-6.16667	8.66667
1967	10.6333	22.6333	7.43333	-9.03333	7.51667
1968	10.3333	21.8667	8.3	-10.9667	8.15833
1969	10.9333	21.2333	8.03333	-6.43333	8.06667
1970	8.73333	21.5	7.8	-7.2	7.84167
1971	10.4333	22.3667	8.53333	-8.03333	8.21667
1972	11.1667	23.3667	8.36667	-8.63333	8.73333
1973	11.4667	22.5	7.8	-5.8	8.85
1974	10.1	22	8.43333	-7	8.25
1975	10	23.1333	9.33333	-7.26667	8.84167
1976	8.63333	20.8333	7.93333	-6.76667	7.8
1977	10.4333	21.2333	9.6	-8.56667	8.50833
1978	10.8333	22.4333	8.86667	-6.36667	8.81667
1979	9.36667	21.1667	8.03333	-4.3	8.56667
1980	9.63333	22.0333	9	-7	8.2
1981	10.8333	22.0333	6.76667	-7.43333	7.94167
1982	11.3	21.5333	8.83333	-6.6	8.83333
1983	10.1333	21.8	8.93333	-7.63333	8.38333
1984	9.9	21.3	8.43333	-8.86667	7.45
1985	10.0667	22.1667	7.66667	-7.76667	8.13333
1986	10.2	21.4333	7.16667	-8.1	7.83333
1987	10.8333	21.7667	9.96667	-5.16667	9.45
1988	9.16667	21.4667	8.63333	-6.5	8.18333
1989	10.7	21.9667	8.7	-5.56667	9.24167
1990	10.1	22.1667	10.5667	-4.16667	9.41667
1991	10.4	23.3	8.8	-5.1	9.33333
1992	11.2	21.5333	8	-6.36667	8.725
1993	10.4667	21.5667	8.4	-6.06667	8.25
1994	11.3333	22.9667	8.8	-6.06667	9.50833
1995	10.0667	22.2667	9	-5.7	8.8
1996	9.13333	21.6333	9.36667	-6.96667	8.43333
1997	11.9	23.5333	8.56667	-5	9.74167
1998	12.0667	22.7	11	-4.76667	10.3667
1999	12.2333	24.2667	10.1	-4.4	10.375
2000	11.6667	22.7667	8.73333	-6.6	9.325
2001	11.4	24	9.8	-3.63333	10.0167
2002	11.6667	23.3667	8.8	-3.73333	10.0833
2003	11.1667	21.9	9.2	-5.93333	9.18333
2004	12.1667	21.6333	8.86667	-5.13333	9.54167
2005	11.1667	23.7333	9.96667	-6.8	9.05833
2006	11.8	24.1	10.9	-6.66667	10.4167
2007	11.6	22.9667	9.43333	-3.6	10.1667
2008	11.9333	22.4333	9.26667	-6.9	9.01667
2009	12.0667	22.9	8.73333	-4.66667	9.66667
2010	9.33333	23.8	9.9	-5.1	9.61667
2011	9.8	22.9333	10.1333	-6.56667	9.05833
2012	12.0333	22.5333	7.86667	-6.6	8.90833
2013	12.7	22.9667	9.6	-4.66667	10.2333
2014	12.4333	21.8667	10.6667	-4	10.0833

## Sheet: Tongxin
Year	Spring	Summer	Autumn	Winter	Annual
1957	9.4	21.8	7.8	-7.93333	8.05
1958	11.1	21.1333	7.86667	-6.26667	8.51667
1959	10.0667	21.2667	8.83333	-5.3	8.5
1960	10.1667	22.3667	8.16667	-5.43333	8.79167
1961	10.5667	22.2667	8.53333	-7.16667	8.675
1962	8.76667	21.9667	7.76667	-6.63333	8.025
1963	10.1	22.4333	8.63333	-6.7	8.53333
1964	11.5333	20.4333	8.33333	-6.9	8.325
1965	10.3	21.5333	9.03333	-5.46667	8.7
1966	10.4	21.8667	7.06667	-5.63333	8.45
1967	9.6	21.4	7.1	-7.83333	7.24167
1968	10.0333	21.0667	8.23333	-10.2	7.94167
1969	11.8	21.4333	7.96667	-6.13333	8.45
1970	8.7	21.3333	7.83333	-6.23333	8
1971	10.6333	22.6333	8.1	-6.26667	8.85
1972	10.6667	22.1333	8.13333	-6.1	8.61667
1973	11.1	22.2	8.33333	-5.3	9.06667
1974	10.2333	22.1333	8.5	-7.1	8.30833
1975	9.16667	22.5333	9.03333	-6.4	8.33333
1976	8.96667	20.0667	7.96667	-7.36667	7.74167
1977	9.5	21.5	9.16667	-7.93333	8.36667
1978	10.9667	21.7	8.66667	-6.13333	8.88333
1979	9.93333	20.3	8.43333	-3.1	8.83333
1980	9.86667	21.8333	9.83333	-5.63333	8.8
1981	11.1	22.2667	7.46667	-5.46667	8.73333
1982	10.5	22.2667	9.1	-4.73333	9.3
1983	9.6	21.4667	9.4	-6.4	8.61667
1984	10.4333	21.1667	8.93333	-6.86667	8.075
1985	10.3	21.6	7.6	-6.7	8.525
1986	10.5333	21.1667	8.43333	-5.26667	8.89167
1987	11.1	22.3	10.3667	-2.9	10.2083
1988	9.33333	22	9.13333	-4.66667	8.95833
1989	10.0333	21.5333	9.46667	-5.3	9.06667
1990	10.5333	22.0667	10.2667	-3.3	9.725
1991	10.4	22.8	9.13333	-3.83333	9.51667
1992	10.8667	20.9333	8.56667	-5.03333	9
1993	10.7	21.2	8.83333	-4.66667	8.79167
1994	11.3	21.7	9.9	-4.66667	9.76667
1995	10.4667	21.6667	9.46667	-4.26667	9.23333
1996	9.43333	21.3	9.93333	-5.03333	8.975
1997	12.3667	22.8	8.86667	-3.6	10.075
1998	11.7667	22.3	11.4	-3.56667	10.6417
1999	11.8667	22.4667	10.6333	-2.9	10.3583
2000	12.1333	22.7333	9.26667	-4.76667	10.0333
2001	11.1333	23.2333	9.96667	-2.46667	10.1667
2002	11.3	22.9667	9.36667	-2.8	10.15
2003	10.9	21.7667	9.33333	-4.43333	9.44167
2004	12.2333	21.7333	8.93333	-4.33333	9.88333
2005	11.9333	23.4	10.0667	-4.46667	9.79167
2006	11.7667	23.4667	10.6667	-5.5	10.425
2007	11.6	22.1333	8.9	-3.23333	9.85833
2008	12.5667	22.0333	9.56667	-8.16667	8.95833
2009	12.1333	22.2667	9.2	-3.23333	10.0917
2010	10.4333	22.7333	9.96667	-3.46667	9.875
2011	10.3	22.7333	9.66667	-5.6	9.25
2012	11.3333	22.6	8.4	-6.36667	9.025
2013	13.1333	22.2	9.9	-4	10.2667
2014	12.2	21.6333	10.2667	-4.03333	10.0333

## Sheet: Guyuan
Year	Spring	Summer	Autumn	Winter	Annual
1957	6.93333	18.1333	6.13333	-8.1	6.075
1958	8.6	17.5333	6	-6.03333	6.525
1959	7.4	18.2	6.66667	-5.8	6.41667
1960	7.8	18.6	6.23333	-4.9	6.9
1961	7.96667	18.5	6.16667	-6.96667	6.55
1962	7.03333	18.2333	5.43333	-5.83333	6.25833
1963	7.26667	18.3333	6.7	-6	6.51667
1964	8.3	16.9333	6.5	-7.66667	5.975
1965	7.5	17.6	7.16667	-5.3	6.625
1966	8.13333	18.4	5.23333	-4.83333	6.75
1967	6.9	18.0333	4.83333	-7.46667	5.225
1968	7.46667	17.5333	6.16667	-9.76667	5.96667
1969	8.83333	18.1333	6.26667	-6.86667	6.34167
1970	6.4	17.8	5.83333	-6.53333	5.90833
1971	8.13333	18.6667	6.03333	-6.7	6.625
1972	7.76667	18.3667	6.3	-7.13333	6.20833
1973	8.33333	18.6667	6.13333	-5.76667	6.875
1974	7.6	18.0333	6.23333	-7.8	5.73333
1975	6.4	18.4	6.06667	-7.36667	5.775
1976	5.86667	16.5667	5.53333	-7.96667	5.26667
1977	7.03333	17.8667	6.53333	-8.5	6.01667
1978	8.03333	17.7	6.03333	-6.8	6.29167
1979	7.1	17.2333	5.83333	-3.9	6.51667
1980	6.9	17	7.26667	-6.63333	6.05
1981	8.16667	18.0333	4.86667	-6.5	5.96667
1982	7.3	17.8667	6.16667	-5.96667	6.39167
1983	6.43333	17.1	6.73333	-7.5	5.74167
1984	7.46667	16.9667	5.83333	-7.73333	5.275
1985	7.46667	17.5333	5.2	-7.6	5.95
1986	7.26667	17.1667	5.7	-6.66667	6.03333
1987	7.83333	18.1333	7.3	-4.1	7.33333
1988	6.3	17.8333	6.5	-6.03333	6.11667
1989	6.83333	17.1	6.33333	-7.26667	5.91667
1990	7.43333	18.2333	7.83333	-5.2	6.925
1991	7.06667	18.6667	6.4	-5.3	6.53333
1992	7.86667	17.2	5.4	-6.76667	6.09167
1993	7.16667	17.4	6.1	-6.16667	5.94167
1994	8.26667	18.2667	6.73333	-6.4	6.94167
1995	7.76667	18.3667	6.9	-5.7	6.65
1996	6.3	18.0333	7.03333	-6.83333	6.28333
1997	9.1	19.2	6.16667	-5.16667	7.20833
1998	8.56667	18.9667	8.96667	-5.46667	8.025
1999	8.66667	18.5	7.7	-4.1	7.50833
2000	9.3	19.0333	6.2	-6.1	7.29167
2001	8.43333	19.3	7.13333	-3.93333	7.45
2002	8.46667	19.5	7.6	-3.9	7.85
2003	7.93333	18.2333	6.76667	-4.73333	7.175
2004	9.93333	18.4667	6.86667	-4.8	7.775
2005	9.06667	19.1	7.73333	-5.23333	7.375
2006	9.53333	20.3333	8.36667	-5.4	8.46667
2007	9.73333	19.2333	7.2	-3.4	8.19167
2008	10.3	18.8667	7.5	-7.6	7.25
2009	9.26667	19.4333	7.2	-3.63333	8
2010	8.26667	19	8.03333	-3.7	8.00833
2011	8.13333	19.2667	7.56667	-5.66667	7.18333
2012	8.93333	19.4	6.83333	-6.53333	7.15
2013	10.9333	19.2333	8	-4.16667	8.56667
2014	9.56667	18.8	8.33333	-4.13333	8.15

## Sheet: Linxia
Year	Spring	Summer	Autumn	Winter	Annual
1957	8.46667	17.2667	6.26667	-6.2	6.69167
1958	9.56667	17.2667	7.03333	-5.26667	7.15
1959	8.1	17.4	7.2	-5.06667	6.78333
1960	8.03333	17.4333	6.66667	-4.46667	6.86667
1961	8.26667	18.1667	6.93333	-6.4	6.76667
1962	7.33333	17.4667	6.63333	-5.33333	6.60833
1963	9.03333	17.3333	7.66667	-5.6	7.05833
1964	9.5	16.6333	7.8	-6.53333	6.85833
1965	8.56667	16.8333	7.66667	-4.6	6.95833
1966	9	17.8667	5.76667	-5.06667	6.96667
1967	7.8	17	6.03333	-6.23333	6.00833
1968	8.23333	16.7	7.1	-6.86667	6.64167
1969	9.4	17.3667	7.26667	-5.13333	7
1970	6.96667	17	6.76667	-5.83333	6.38333
1971	8.8	17.9667	6.6	-4.8	7.15
1972	8.73333	17.8333	6.7	-5.46667	6.85833
1973	8.76667	16.7	7.16667	-4.13333	7.13333
1974	8.03333	17.5	6.86667	-5.73333	6.575
1975	8.16667	17.1333	7.4	-5.1	6.70833
1976	7.36667	15.8333	6.4	-5.96667	6.075
1977	7.7	17	7.3	-6.86667	6.525
1978	8.86667	17.1667	7.13333	-5.33333	7.075
1979	8.2	16.7	6.73333	-3.2	6.96667
1980	8.63333	16.9	8	-5.36667	6.99167
1981	8.96667	17.6667	6.03333	-4.8	6.8
1982	7.73333	17.2667	7.2	-4.7	6.825
1983	7.2	16.6	7.8	-6.63333	6.38333
1984	7.73333	16.6333	7.06667	-6.23333	6.20833
1985	8.4	16.6333	6.6	-5.3	6.68333
1986	7.83333	16.5667	6.83333	-5.16667	6.7
1987	8.33333	17.3333	7.5	-3.03333	7.46667
1988	7.3	17.6	7.23333	-4.66667	6.90833
1989	7.83333	17.1667	7.7	-4.96667	7
1990	8.16667	17.6	8	-3.93333	7.375
1991	8.23333	18.4333	7	-3.96667	7.30833
1992	8.63333	16.6333	6.3	-5.46667	6.64167
1993	8.33333	16.5	6.76667	-4.46667	6.675
1994	8.83333	17.5	7.4	-4.43333	7.44167
1995	7.9	17.3	7.5	-4.93333	6.84167
1996	7.13333	17.1667	7.26667	-5.3	6.525
1997	9.56667	17.8333	6.83333	-4.26667	7.525
1998	9.86667	17.9667	8.5	-4.5	8.125
1999	9.53333	17.8	8.13333	-3.2	7.91667
2000	9.36667	18.3	6.93333	-4.93333	7.55833
2001	8.4	18.3333	8.23333	-3.43333	7.73333
2002	9.03333	18.9333	7.56667	-3.5	8
2003	9.06667	17.8333	7.66667	-3.5	7.84167
2004	9.43333	17.8	6.93333	-4.06667	7.60833
2005	9.3	18.2	7.4	-3.86667	7.50833
2006	8.9	19.3667	8.4	-4.16667	8.24167
2007	9.23333	17.9667	7.16667	-3.43333	7.86667
2008	10.1333	17.5	7.76667	-5.93333	7.25
2009	9.63333	18.4333	7.03333	-3.3	7.93333
2010	8.66667	18.9333	7.96667	-3.53333	7.94167
2011	8.66667	18.9333	8.46667	-5.13333	7.78333
2012	9.3	18.4667	7	-5.56667	7.28333
2013	10.9667	18.5333	7.73333	-3.83333	8.34167
2014	9.7	17.7333	8.16667	-4.03333	7.88333

## Sheet: Yuzhong
Year	Spring	Summer	Autumn	Winter	Annual
1957	8.3	18.4	6.2	-6.93333	6.73333
1958	9.43333	18.0667	6.66667	-5.9	7.05
1959	7.9	18.2333	7.43333	-5.83333	6.81667
1960	7.86667	18.3333	6.7	-4.96667	6.9
1961	8.33333	19.0333	6.7	-7.03333	6.89167
1962	7.43333	18.4	6.16667	-5.26667	6.71667
1963	8.56667	18.2667	7.43333	-5.93333	7.03333
1964	9.6	17.4	7	-6.93333	6.73333
1965	8.36667	17.5333	7.16667	-5.06667	6.85833
1966	8.7	18.7333	5.33333	-5.56667	6.86667
1967	7.36667	17.6	5.43333	-7.03333	5.61667
1968	8.2	17.3667	6.8	-7.96667	6.575
1969	9.3	18.2333	6.5	-6	6.65833
1970	6.43333	17.5667	6.33333	-7	6.01667
1971	8.76667	19.1	6.1	-5.66667	7.09167
1972	8.66667	18.8	6.1	-6.63333	6.575
1973	8.9	17.8	6.46667	-5.73333	6.94167
1974	8.03333	18.5667	6.43333	-6.9	6.4
1975	7.73333	18.2667	6.86667	-6.36667	6.40833
1976	6.93333	16.5667	5.86667	-7.26667	5.75833
1977	7.26667	17.7333	7.2	-8	6.3
1978	8.86667	17.6667	6.53333	-6.56667	6.78333
1979	7.66667	17	6.43333	-3.66667	6.75833
1980	7.96667	17.5333	7.86667	-5.86667	6.75
1981	9.03333	18.6667	5.53333	-5.63333	6.70833
1982	7.93333	18.4	6.86667	-5.4	6.95833
1983	6.66667	17.1	7.36667	-7.2	6.125
1984	7.53333	16.9	6.4	-7.2	5.73333
1985	8.03333	17.2667	5.9	-6.46667	6.325
1986	7.8	17	6.63333	-6.06667	6.44167
1987	7.86667	18.0333	7.2	-4.33333	7.19167
1988	7.2	18.1333	6.9	-6.03333	6.58333
1989	7.53333	17.5333	7.13333	-6.43333	6.475
1990	7.56667	18	7.63333	-5.86667	6.76667
1991	7.56667	18.9667	6.53333	-5.5	6.775
1992	8.06667	16.9	5.53333	-6.73333	6.04167
1993	8	16.8667	6.4	-6.03333	6.225
1994	8.53333	17.8333	6.9	-5.83333	7.025
1995	7.66667	17.8667	7	-5.73333	6.55833
1996	6.7	17.6	7.1	-6.56667	6.175
1997	9.26667	18.7	6.6	-5.66667	7.25833
1998	9.23333	18.5	8.33333	-5.73333	7.775
1999	8.6	18.2667	8	-4.46667	7.425
2000	9.3	18.9667	6.43333	-6.1	7.33333
2001	7.83333	18.6667	7.6	-4.46667	7.21667
2002	8.6	19.3667	7.33333	-4.36667	7.70833
2003	8.46667	18.2333	7.23333	-4.6	7.425
2004	9.36667	18.1333	6.63333	-4.93333	7.45
2005	9.03333	18.5667	7.36667	-4.8	7.2
2006	8.76667	20.1333	8.23333	-5.53333	8.05
2007	9.1	18.2	6.93333	-4.5	7.575
2008	9.96667	18.2667	7.43333	-7.3	6.975
2009	9.3	18.9	6.7	-4.23333	7.65833
2010	7.96667	19	7.6	-4.56667	7.39167
2011	8.06667	19.0667	7.73333	-6.63333	7.13333
2012	8.8	18.7333	6.2	-7.06667	6.61667
2013	10.6333	18.5667	7.63333	-5.53333	7.85833
2014	9.16667	18.0333	7.8	-5.23333	7.45

## Sheet: Lintao
Year	Spring	Summer	Autumn	Winter	Annual
1957	8.46667	17.4333	6.36667	-6.06667	6.8
1958	9.83333	17.9667	7.03333	-4.73333	7.5
1959	8.33333	17.8667	7.4	-4.5	7.15833
1960	8.33333	17.8	6.8	-4.5	7.06667
1961	8.36667	18.5667	7.06667	-6.06667	6.96667
1962	7.86667	17.3667	7.06667	-5.3	6.76667
1963	8.96667	17.5333	7.96667	-6.13333	7.06667
1964	9.76667	17.1	7.9	-6.36667	7.15
1965	8.63333	17.3	7.76667	-4.33333	7.125
1966	9.23333	18.2	6.33333	-5.2	7.34167
1967	8.06667	17.5333	6.36667	-5.56667	6.31667
1968	8.6	17	7.33333	-6.86667	7.00833
1969	9.66667	17.9	7.46667	-4.7	7.30833
1970	7.23333	17.3333	6.93333	-5.76667	6.625
1971	9.3	18.8333	6.73333	-4.8	7.5
1972	9.23333	18.4333	6.23333	-5.33333	7.05
1973	9.1	17.2333	7.13333	-3.8	7.39167
1974	8.33333	18	7.26667	-5.7	6.91667
1975	8.56667	17.6667	7.9	-5.06667	7.01667
1976	7.53333	16.3	6.66667	-6.06667	6.35
1977	7.73333	17.4333	7.53333	-6.56667	6.68333
1978	9	17.5	7.26667	-5.3	7.24167
1979	8.43333	17.1333	6.86667	-3.43333	7.15
1980	8.76667	17.1	8.06667	-5.1	7.14167
1981	9.4	18.2333	6.46667	-4.6	7.05
1982	7.86667	17.7667	7.3	-5.26667	6.99167
1983	7.26667	17.0333	7.8	-7.46667	6.36667
1984	8.16667	16.8333	6.96667	-6.43333	6.33333
1985	8.83333	16.8667	6.63333	-4.73333	6.94167
1986	8.03333	16.9667	7.13333	-5.36667	6.9
1987	8.73333	17.6667	7.76667	-2.76667	7.70833
1988	7.83333	18.1667	7.33333	-4.56667	7.25
1989	7.86667	17.5333	7.9	-4.83333	7.13333
1990	8.3	17.7667	8.13333	-4.56667	7.39167
1991	8.43333	18.6667	7.33333	-3.86667	7.49167
1992	8.96667	17.1	6.5	-6.23333	6.73333
1993	8.6	17	7.16667	-5.13333	6.85833
1994	8.9	17.9667	7.6	-4.56667	7.55
1995	8.26667	18	7.96667	-4.76667	7.25833
1996	7.4	17.6667	7.83333	-5.13333	6.85
1997	9.8	18.5667	7.16667	-4.6	7.8
1998	10.0667	18.3667	8.63333	-4.26667	8.375
1999	9.53333	18.4	8.8	-3	8.275
2000	9.73333	19.1333	7.3	-4.56667	8.04167
2001	8.6	18.6	8.76667	-3.36667	8.05
2002	9.33333	19.3	8	-3.46667	8.275
2003	9.2	17.7667	7.76667	-3.3	7.95833
2004	9.56667	17.4667	7.03333	-3.8	7.575
2005	9.1	18.1	7.83333	-3.83333	7.58333
2006	8.73333	19.5	8.63333	-3.83333	8.28333
2007	9.36667	17.8667	7.46667	-3.9	7.94167
2008	10.2333	17.4667	7.96667	-5.8	7.34167
2009	9.63333	18.3	7.46667	-3.06667	8.09167
2010	9	18.9	7.96667	-3.1	8.01667
2011	8.53333	18.4333	8.4	-5.46667	7.6
2012	9.13333	18.4333	6.83333	-5.53333	7.2
2013	10.4333	18.5	7.33333	-4.06667	7.94167
2014	9.36667	17.6	7.9	-4.93333	7.53333

[truncated: 1 more sheets: Huanxian]
