# Supplementary material for: Climatic and drought characteristics in the loess hilly-gully region of China from 1957 to 2014
Source: PLoS One. 2017 Jun 8;12(6):e0178701. doi: 10.1371/journal.pone.0178701 (PMC5464583; doi:10.1371/journal.pone.0178701)
Supplement: S3 File — (XLSX) [file pone.0178701.s003.xlsx]

## Sheet: Sheet1
Year	Month	SPEI-1	SPEI-3	SPEI-6	SPEI-12	SPEI-24	SPEI-36
1957	1	1.22672
1957	2	-0.318166
1957	3	-0.941369	-0.619103
1957	4	0.648268	0.042127
1957	5	1.16215	0.907365
1957	6	-0.269562	0.736671	0.540583
1957	7	0.385386	0.570838	0.487856
1957	8	-0.790292	-0.394635	-0.010613
1957	9	-0.502861	-0.464893	-0.0847394
1957	10	-0.940635	-1.05684	-0.356177
1957	11	-0.049261	-0.789729	-0.719733
1957	12	-0.806276	-0.821637	-0.647521	-0.346675
1958	1	0.588348	-0.118005	-1.05548	-0.367616
1958	2	-1.13243	-0.732967	-0.878048	-0.385985
1958	3	-0.564773	-0.739309	-1.09373	-0.364055
1958	4	-0.259888	-0.733384	-0.653592	-0.528671
1958	5	0.444423	-0.046947	-0.129741	-0.77923
1958	6	0.0697316	0.0311583	-0.160951	-0.673715
1958	7	0.886608	0.807916	0.469813	-0.393753
1958	8	1.36998	1.38333	1.18429	0.755264
1958	9	0.221826	1.3246	1.18901	0.93493
1958	10	0.30168	1.12076	1.23685	1.01239
1958	11	-0.0630277	0.206398	1.20135	1.02105
1958	12	0.532822	0.166896	1.2473	1.04604	0.524101
1959	1	-0.0235449	-0.0914327	1.08163	1.03002	0.497626
1959	2	1.86441	1.52563	0.412392	1.12337	0.574842
1959	3	0.443239	1.13852	0.636476	1.21506	0.662289
1959	4	-1.00064	-0.0698656	-0.141302	1.14557	0.485073
1959	5	0.253283	-0.148244	0.173772	1.16593	0.322203
1959	6	0.340076	-0.0368315	0.24562	1.20413	0.436444
1959	7	0.248109	0.396683	0.264958	0.998467	0.404967
1959	8	1.6544	1.33502	1.14654	1.17011	1.30663
1959	9	-0.200685	1.14535	0.975413	1.03414	1.32553
1959	10	-0.5474	1.17158	1.01961	0.897424	1.32956
1959	11	-0.54308	-0.515458	0.950515	0.878061	1.32335
1959	12	0.754362	-0.695165	0.956922	0.89601	1.34158	0.94851
1960	1	-0.673671	-0.622517	1.09434	0.883929	1.32517	0.919964
1960	2	-0.644731	-0.559811	-0.591647	0.777114	1.33034	0.916227
1960	3	-0.707059	-1.02695	-1.11546	0.703346	1.32355	0.92593
1960	4	1.07491	0.558286	0.288809	1.05614	1.49693	1.00546
1960	5	0.758923	0.882254	0.824191	1.16976	1.62332	0.960696
1960	6	-1.26101	0.158834	-0.0814333	0.860888	1.4469	0.835834
1960	7	-0.185652	-0.384083	-0.151324	0.707491	1.12181	0.708095
1960	8	-0.167417	-0.695929	-0.228435	-0.488351	0.52632	0.861703
1960	9	0.226876	-0.166491	-0.0532214	-0.337122	0.524053	0.982256
1960	10	0.49357	0.0187344	-0.245056	-0.167046	0.540024	1.07825
1960	11	0.208793	0.367323	-0.461066	-0.120084	0.553501	1.0926
1960	12	0.0821344	0.420451	-0.0818578	-0.124231	0.541233	1.08113
1961	1	0.417966	0.212587	0.0160755	-0.101285	0.548168	1.07494
1961	2	-0.0813317	-0.0480558	0.333441	-0.0901155	0.469692	1.09029
1961	3	0.766092	0.638092	0.595033	0.0645285	0.505324	1.16825
1961	4	-0.156788	0.21477	0.208074	-0.202446	0.58162	1.16676
1961	5	-0.349	-0.12306	-0.1365	-0.52418	0.472134	1.08853
1961	6	0.403946	-0.0625736	0.104442	-0.0848518	0.496288	1.11339
1961	7	0.13682	0.0734685	0.078594	0.000783636	0.445655	0.903248
1961	8	0.731989	0.615982	0.441414	0.458449	-0.0605715	0.66672
1961	9	1.69079	1.13557	0.969024	1.02549	0.485074	1.00858
1961	10	1.9128	1.764	1.37378	1.3215	0.875526	1.24903
1961	11	0.994043	2.12185	1.54447	1.38561	0.961569	1.3085
1961	12	0.0985609	1.97201	1.53126	1.40154	0.952384	1.28936
1962	1	0.0865177	0.91969	1.82414	1.39787	0.963993	1.28921
1962	2	-0.0231973	-0.187673	2.13417	1.39584	0.97556	1.23537
1962	3	-0.27276	-0.242445	1.85607	1.32584	1.0044	1.19944
1962	4	-0.382916	-0.443697	-0.0363528	1.31324	0.811736	1.24283
1962	5	-0.681927	-0.868301	-0.817642	1.285	0.579573	1.12221
1962	6	-0.914159	-1.18248	-1.17422	1.00996	0.627328	0.962578
1962	7	0.833887	-0.0625182	-0.266176	1.31955	0.897247	1.06776
1962	8	-0.68967	-0.265032	-0.632884	0.730484	0.762883	0.329216
1962	9	0.203492	0.164467	-0.442511	0.149287	0.759453	0.412898
1962	10	0.517439	-0.175448	-0.203889	-0.258239	0.775144	0.525478
1962	11	1.68857	0.772687	0.215856	-0.132642	0.896194	0.661
1962	12	-0.719919	1.10302	0.462578	-0.138697	0.886899	0.633276
1963	1	-1.14821	1.428	0.0580648	-0.161973	0.870142	0.629301
1963	2	-0.66547	-1.36097	0.630202	-0.187768	0.854157	0.626137
1963	3	-0.976494	-1.392	0.540913	-0.252359	0.735722	0.622924
1963	4	0.361184	-0.289155	0.376336	-0.12521	0.788591	0.507786
1963	5	1.71809	1.28708	1.1623	0.576431	1.21789	0.71221
1963	6	-0.124538	1.13482	0.823254	0.70807	1.14781	0.842563
1963	7	-0.283234	0.588006	0.393849	0.246699	1.03577	0.803884
1963	8	-1.11699	-0.966114	-0.235103	0.108756	0.524488	0.629946
1963	9	0.519613	-0.457066	0.163059	0.286025	0.203189	0.689241
1963	10	-0.540192	-0.47675	0.0302374	0.0800419	-0.191764	0.611173
1963	11	0.818675	0.417153	-0.51367	-0.0468145	-0.199847	0.642841
1963	12	0.803315	-0.0145364	-0.443788	-0.0170137	-0.204594	0.635431
1964	1	0.82245	0.995725	-0.330214	0.0266725	-0.189587	0.643075
1964	2	0.235372	0.617174	0.471612	0.0537728	-0.186908	0.648083
1964	3	0.734643	0.812101	0.30365	0.209881	-0.118953	0.631067
1964	4	1.16904	1.16163	1.30691	0.390396	0.0781544	0.765269
1964	5	1.12586	1.42193	1.46223	0.113962	0.363973	0.979199
1964	6	0.634048	1.39592	1.45562	0.301178	0.627999	1.01848
1964	7	1.78647	1.95193	2.1128	1.39927	1.07297	1.50742
1964	8	0.715398	1.67621	1.98045	1.95751	1.4907	1.56028
1964	9	1.32323	1.83109	2.07073	2.03592	1.70381	1.46264
1964	10	0.88701	1.3263	1.97927	2.10347	1.71077	1.29502
1964	11	-0.823506	1.24114	1.82114	2.05451	1.60182	1.23932
1964	12	0.629807	0.520568	1.7865	2.06233	1.62195	1.23222
1965	1	-1.12926	-1.06025	1.22606	2.0394	1.6228	1.22075
1965	2	-0.111063	-0.563544	1.17623	2.02626	1.62622	1.21602
1965	3	0.365244	0.034319	0.345095	2.02063	1.6763	1.23328
1965	4	1.2628	1.12934	0.727791	2.01134	1.77355	1.38946
1965	5	-0.712165	0.383129	0.312229	1.83799	1.47075	1.43772
1965	6	-0.586686	-0.229672	-0.227152	1.62936	1.40558	1.43213
1965	7	-0.202451	-0.781005	-0.315426	0.707184	1.42008	1.23264
1965	8	-1.32161	-1.13281	-0.904179	-0.174058	1.32666	1.12022
1965	9	-1.26709	-1.33029	-1.29637	-1.13867	0.991004	0.903438
1965	10	0.550772	-1.25831	-1.35824	-1.0891	1.08821	0.896724
1965	11	-0.0649722	-0.687192	-1.17255	-1.04392	1.04762	0.792012
1965	12	-0.475992	0.364139	-1.07133	-1.06847	1.03596	0.78272
1966	1	-0.463144	-0.321639	-1.29676	-1.05596	1.01856	0.789036
1966	2	-0.0278582	-0.485248	-0.719481	-1.04135	1.01442	0.805562
1966	3	-0.27643	-0.411375	0.217422	-1.13715	0.950892	0.83253
1966	4	0.160207	-0.10586	-0.221827	-1.38967	0.809566	0.817426
1966	5	-0.49719	-0.413509	-0.466133	-1.33954	0.568617	0.456772
1966	6	-0.112325	-0.354859	-0.44529	-1.21066	0.413771	0.446998
1966	7	0.496864	0.0977746	0.00698309	-0.97243	-0.21082	0.613524
1966	8	0.10641	0.296421	0.0356019	-0.335301	-0.377231	0.865138
1966	9	0.552523	0.539742	0.304868	0.297681	-0.588617	0.869729
1966	10	0.383693	0.431871	0.348826	0.224656	-0.639191	0.934263
1966	11	0.40945	0.63241	0.504391	0.268225	-0.570875	0.921142
1966	12	-0.577306	0.416721	0.563686	0.27507	-0.594683	0.901921
1967	1	0.241112	0.3155	0.449807	0.29041	-0.577132	0.894072
1967	2	-0.448246	-0.523854	0.567004	0.270368	-0.58136	0.882998
1967	3	1.40095	1.1937	0.852278	0.475202	-0.48494	0.94353
1967	4	0.997743	1.26741	1.15245	0.648036	-0.516622	0.924383
1967	5	1.20952	1.57556	1.53023	1.06836	-0.127368	1.03426
1967	6	0.105223	1.08986	1.26014	1.06307	-0.00928218	0.911895
1967	7	-0.0257965	0.548585	0.94979	0.872516	0.0115567	0.384261
1967	8	0.983669	0.638583	1.31051	1.38092	0.795371	0.504571
1967	9	1.4474	1.09456	1.47557	1.52997	1.33038	0.509336
1967	10	-0.0230386	1.27037	1.28618	1.45738	1.24388	0.423085
1967	11	1.52757	1.38101	1.10964	1.54047	1.33889	0.539998
1967	12	-1.03217	0.647064	1.12236	1.55473	1.33939	0.512997
1968	1	0.082872	1.34128	1.39718	1.54989	1.34721	0.525349
1968	2	-0.629455	-0.877107	1.30142	1.54318	1.33204	0.518069
1968	3	-0.10094	-0.365432	0.305248	1.44163	1.3466	0.506548
1968	4	0.183528	-0.0253211	0.450474	1.33248	1.36053	0.377534
1968	5	-0.68441	-0.514579	-0.662307	0.904131	1.37923	0.380295
1968	6	-0.742686	-0.839094	-0.868466	0.736234	1.28859	0.37895
1968	7	0.0239475	-0.691323	-0.665118	0.785244	1.11392	0.408665
1968	8	1.16418	0.572789	0.335063	0.85469	1.46483	1.05925
1968	9	-0.114507	0.731195	0.329041	0.342884	1.32478	1.24279
1968	10	1.46499	1.35035	0.695551	0.705517	1.52173	1.37441
1968	11	0.715533	0.795863	0.909391	0.635972	1.54165	1.41579
1968	12	-0.017211	1.5412	1.10165	0.660234	1.55804	1.41189
1969	1	0.0403665	0.538943	1.39144	0.664228	1.55851	1.41795
1969	2	0.352817	0.0749865	0.770433	0.684964	1.56647	1.42074
1969	3	-0.294398	-0.235688	1.32474	0.67963	1.46279	1.41885
1969	4	0.32609	0.0966518	0.29284	0.719862	1.39447	1.43977
1969	5	-0.179018	-0.133022	-0.122048	0.812223	1.15585	1.49951
1969	6	-0.625486	-0.438545	-0.493803	0.775218	1.03786	1.40412
1969	7	-0.120809	-0.465981	-0.427095	0.801754	1.0329	1.32668
1969	8	-0.029654	-0.391751	-0.416334	0.0105442	0.626081	1.31406
1969	9	0.52851	0.0867455	-0.163404	0.214683	0.384701	1.28014
1969	10	-0.705617	0.0289528	-0.306369	-0.262083	0.325455	1.18568
1969	11	0.0748162	0.139129	-0.252352	-0.322304	0.231097	1.18152
1969	12	-0.598778	-0.715945	-0.0777881	-0.325873	0.2274	1.16242
1970	1	-0.332059	-0.182323	-0.00955936	-0.334766	0.224689	1.15926
1970	2	0.753087	0.137281	0.13627	-0.312312	0.25118	1.17841
1970	3	0.831691	0.851429	-0.179547	-0.20309	0.310107	1.13088
1970	4	1.06572	1.21271	1.03023	0.028906	0.477614	1.17074
1970	5	0.05363	0.862899	0.860918	0.0579173	0.574415	0.933363
1970	6	0.597608	0.818779	0.944863	0.346926	0.773398	0.994084
1970	7	-0.757413	-0.339098	0.218942	0.103762	0.579916	0.845805
1970	8	1.02169	0.447569	0.691467	0.654881	0.497626	0.87591
1970	9	0.198039	0.354092	0.640149	0.521923	0.545022	0.618267
1970	10	-0.284658	0.737531	0.336343	0.564065	0.219039	0.592065
1970	11	-0.385748	-0.0830065	0.321216	0.552538	0.166697	0.491558
1970	12	-0.746535	-0.559713	0.195011	0.567306	0.14689	0.473606
1971	1	1.02351	-0.267139	0.69816	0.599734	0.167369	0.490739
1971	2	0.00748191	0.164679	-0.0898286	0.573552	0.16053	0.49975
1971	3	-0.307046	-0.0526712	-0.579118	0.480729	0.159935	0.494358
1971	4	-0.78326	-0.814973	-0.814603	0.124066	0.0344363	0.41168
1971	5	0.0356025	-0.479948	-0.427723	0.121101	0.0757893	0.512185
1971	6	-0.230343	-0.481048	-0.487345	-0.0920791	0.141182	0.561611
1971	7	-0.658509	-0.541635	-0.783238	-0.0422356	0.00932945	0.43048
1971	8	-0.675929	-0.895347	-1.02898	-0.952327	-0.178044	-0.0947091
1971	9	0.351089	-0.614655	-0.794651	-0.90145	-0.239658	-0.0388175
1971	10	-0.436752	-0.468912	-0.7241	-0.885517	-0.215531	-0.32337
1971	11	1.18065	0.356923	-0.600526	-0.752879	-0.144043	-0.30325
1971	12	0.0969084	0.226003	-0.553098	-0.738483	-0.148669	-0.326408
1972	1	0.663866	1.22458	-0.258828	-0.734818	-0.122988	-0.309497
1972	2	0.947877	1.13407	0.489944	-0.683338	-0.114614	-0.293953
1972	3	-0.0842271	0.547951	0.350177	-0.659378	-0.173955	-0.271576
1972	4	0.217878	0.361432	0.839739	-0.427562	-0.304682	-0.248066
1972	5	-0.550229	-0.296468	-0.0314858	-0.575472	-0.381902	-0.2928
1972	6	-0.342791	-0.429744	-0.253726	-0.608817	-0.560562	-0.244655
1972	7	-0.833929	-1.06856	-0.828305	-0.776825	-0.584774	-0.427546
1972	8	-0.185306	-0.741283	-0.736359	-0.48279	-0.954698	-0.413692
1972	9	-1.23119	-1.1061	-1.14912	-0.985283	-1.26526	-0.736591
1972	10	-0.241529	-0.877045	-1.25329	-0.918318	-1.23584	-0.689693
1972	11	0.696943	-0.9623	-1.10209	-0.988168	-1.19248	-0.66659
1972	12	-0.0967864	0.0738666	-1.04273	-1.00317	-1.20284	-0.682114
1973	1	0.701225	0.666862	-0.747479	-1.01539	-1.21135	-0.670975
1973	2	-0.877134	-0.375421	-0.983503	-1.08182	-1.22401	-0.698147
1973	3	-0.724299	-0.73478	-0.344657	-1.18187	-1.24582	-0.775119
1973	4	-0.0670997	-0.464302	-0.0837395	-1.24984	-1.15999	-0.908808
1973	5	0.154649	-0.133056	-0.147007	-1.03754	-1.11838	-0.839124
1973	6	0.0461183	0.0620279	-0.0924428	-0.902915	-1.03005	-0.891416
1973	7	-0.209692	-0.112427	-0.262047	-0.665796	-0.929896	-0.764474
1973	8	0.879772	0.495948	0.362162	-0.0579805	-0.36516	-0.780014
1973	9	0.0666605	0.508678	0.466651	0.346637	-0.417538	-0.840245
1973	10	0.750387	0.889229	0.593797	0.498801	-0.277009	-0.735215
1973	11	-0.475518	0.24069	0.525501	0.417065	-0.387954	-0.75152
1973	12	-0.76996	0.449631	0.550047	0.428972	-0.411804	-0.769029
1974	1	0.24083	-0.605993	0.822123	0.418376	-0.427455	-0.781535
1974	2	0.433243	0.111952	0.242398	0.448171	-0.446807	-0.775678
1974	3	0.903696	0.858236	0.784394	0.600958	-0.364413	-0.688899
1974	4	-0.516154	0.111557	-0.191079	0.535451	-0.486133	-0.666671
1974	5	0.14034	0.104979	0.0938975	0.520962	-0.386562	-0.653593
1974	6	-0.634338	-0.578909	-0.312829	0.340731	-0.449569	-0.696422
1974	7	-0.33645	-0.492643	-0.443356	0.314328	-0.269025	-0.620198
1974	8	-1.1213	-1.16742	-0.95005	-0.741598	-0.546895	-0.683764
1974	9	0.319969	-0.706921	-0.892008	-0.648115	-0.205862	-0.700059
1974	10	0.611137	-0.435551	-0.637339	-0.639351	-0.0955249	-0.591627
1974	11	0.252638	0.494378	-0.700722	-0.597004	-0.135607	-0.649757
1974	12	1.73834	0.821644	-0.443687	-0.525247	-0.104301	-0.636707
1975	1	-0.439198	0.668474	-0.356564	-0.539411	-0.122231	-0.653824
1975	2	0.248537	1.02525	0.581571	-0.53936	-0.0951548	-0.666213
1975	3	-0.0415842	-0.0748208	0.584876	-0.677839	-0.0513646	-0.666914
1975	4	0.307429	0.193692	0.334303	-0.525017	-0.0210075	-0.699763
1975	5	0.101372	0.205015	0.378081	-0.54832	-0.0612821	-0.618064
1975	6	-0.407707	-0.0801106	-0.121414	-0.485699	-0.165983	-0.616444
1975	7	0.353318	0.0783565	0.0754861	-0.238113	0.0144838	-0.338475
1975	8	-0.73536	-0.417169	-0.318952	-0.0524782	-0.54917	-0.455443
1975	9	0.526356	-0.0479098	-0.10027	0.0384659	-0.441145	-0.146284
1975	10	1.05737	0.0265833	0.0580572	0.11433	-0.388664	0.000160545
1975	11	0.598388	0.914258	0.0762618	0.16004	-0.333223	-0.0154519
1975	12	1.313	1.17111	0.274035	0.147026	-0.317964	-0.0118706
1976	1	-1.08376	0.655199	0.105795	0.136426	-0.334157	-0.0314148
1976	2	1.25085	1.14407	1.03759	0.183037	-0.29674	0.0184532
1976	3	0.542792	0.789465	1.35101	0.261469	-0.330745	0.0928348
1976	4	0.896748	1.13967	1.18791	0.379919	-0.164781	0.169355
1976	5	-0.242629	0.51067	0.709341	0.280666	-0.231992	0.0930101
1976	6	-0.0833495	0.16896	0.35929	0.349752	-0.120341	0.068985
1976	7	0.119994	-0.105164	0.307202	0.232359	-0.0355473	0.13977
1976	8	1.20379	0.815967	0.859981	1.11948	0.738695	0.235175
1976	9	0.654818	1.01263	0.933151	1.13794	0.817514	0.359114
1976	10	-0.638226	1.00566	0.658635	0.875282	0.680249	0.216541
1976	11	-0.16196	0.188029	0.723591	0.834972	0.669138	0.221425
1976	12	0.576175	-0.662651	0.835425	0.836318	0.635878	0.216676
1977	1	0.309209	0.0618905	0.990059	0.859432	0.649195	0.219993
1977	2	-0.204405	0.259569	0.184133	0.783482	0.630429	0.205471
1977	3	-0.145902	-0.200437	-0.67835	0.736588	0.633962	0.139347
1977	4	1.0689	0.850985	0.77241	0.809988	0.770647	0.338973
1977	5	0.0120224	0.616964	0.642217	0.866934	0.768883	0.328003
1977	6	-0.0195024	0.557285	0.459376	0.895336	0.833068	0.413883
1977	7	0.525945	0.362319	0.629525	1.10557	0.888333	0.597436
1977	8	0.0335237	0.294233	0.537514	0.532531	1.14188	0.914927
1977	9	-0.131245	0.281265	0.487628	0.288435	1.01587	0.853291
1977	10	0.234775	0.00549727	0.222678	0.413827	0.890212	0.800146
1977	11	0.572244	0.0877006	0.302216	0.500125	0.903369	0.832232
1977	12	0.90215	0.464308	0.367514	0.512133	0.888533	0.791831
1978	1	-0.678487	0.529585	0.0972097	0.492246	0.895163	0.790519
1978	2	0.465573	0.336831	0.112216	0.512862	0.862215	0.791948
1978	3	1.18934	1.09727	0.842048	0.667219	0.916208	0.879149
1978	4	-1.18277	-0.118472	0.0469298	0.240515	0.708132	0.758176
1978	5	0.114314	-0.106409	-0.031892	0.216007	0.758413	0.739285
1978	6	0.0993484	-0.438928	-0.115648	0.248304	0.788111	0.805161
1978	7	0.689822	0.550397	0.429398	0.366191	0.975847	0.904301
1978	8	0.520752	0.680335	0.538442	0.511266	0.676447	1.19496
1978	9	0.857644	0.91915	0.647788	0.763859	0.707404	1.26585
1978	10	1.03074	0.938362	0.972628	0.893952	0.912746	1.27058
1978	11	-0.148495	1.02895	0.955667	0.848793	0.918294	1.24306
1978	12	-0.40019	0.812509	1.01294	0.844767	0.900591	1.20707
1979	1	-0.538957	-0.496027	0.864617	0.846218	0.891915	1.21277
1979	2	0.157812	-0.354102	0.979954	0.834289	0.903538	1.18785
1979	3	0.468284	0.325032	0.817395	0.772458	0.93701	1.17287
1979	4	-0.369772	-0.0908651	-0.27884	0.858733	0.721468	1.05156
1979	5	-0.556598	-0.503491	-0.525101	0.749913	0.6366	1.01766
1979	6	0.517283	-0.198602	-0.141144	0.881852	0.766513	1.08633
1979	7	1.41785	1.18538	1.04087	1.34112	1.14824	1.4635
1979	8	0.677211	1.4385	1.2	1.36502	1.29985	1.37557
1979	9	-0.243163	1.09253	0.974595	1.03333	1.21984	1.22925
1979	10	-0.971494	0.13214	0.895677	0.743837	1.12863	1.20309
1979	11	0.89502	-0.438663	1.0527	0.818153	1.13969	1.25352
1979	12	0.0185173	-0.448366	0.964388	0.840653	1.12722	1.22882
1980	1	-0.0172154	0.757407	0.188843	0.848559	1.1373	1.22696
1980	2	-0.266226	-0.43423	-0.504143	0.830091	1.11812	1.23036
1980	3	0.716504	0.505475	-0.193428	0.873467	1.08729	1.26554
1980	4	-0.0912362	0.176789	0.392405	0.910423	1.16949	1.11217
1980	5	-0.0605763	0.0695701	0.0172233	0.987395	1.18861	1.09345
1980	6	0.345109	0.0193795	0.109635	0.90185	1.21345	1.11008
1980	7	-0.124793	-0.0591062	-0.0595335	0.113555	0.965972	0.952938
1980	8	-0.342897	-0.214117	-0.237352	-0.500706	0.731819	0.839164
1980	9	-0.430585	-0.520105	-0.467288	-0.525494	0.461974	0.805737
1980	10	-0.486948	-0.675883	-0.520323	-0.430942	0.236344	0.730647
1980	11	-0.948401	-0.769218	-0.582699	-0.578655	0.20555	0.660434
1980	12	-0.783202	-0.98365	-0.736568	-0.590517	0.188175	0.625666
1981	1	0.332005	-1.0151	-0.802602	-0.582538	0.202743	0.638956
1981	2	-0.637066	-0.708878	-0.856336	-0.592023	0.180369	0.617139
1981	3	-0.266174	-0.462055	-1.06222	-0.716947	0.135955	0.529579
1981	4	0.030792	-0.217897	-0.56731	-0.667567	0.203674	0.635459
1981	5	-1.14438	-0.985152	-1.09379	-0.963346	0.100495	0.485682
1981	6	0.395063	-0.338657	-0.443936	-0.884585	0.0558506	0.548174
1981	7	0.606848	0.167959	0.0681227	-0.527422	-0.326539	0.48805
1981	8	0.175918	0.545184	0.134092	-0.249107	-0.525236	0.463239
1981	9	-0.235118	0.26938	0.0562123	-0.203097	-0.519087	0.253148
1981	10	-0.150969	-0.105942	0.00188982	-0.147422	-0.426828	0.0996795
1981	11	0.401762	-0.235948	0.336535	-0.0598799	-0.465328	0.119601
1981	12	0.14382	-0.0542176	0.220177	-0.0385541	-0.48038	0.100953
1982	1	-0.645651	0.123554	-0.114361	-0.0547875	-0.488764	0.100313
1982	2	0.565118	0.0123446	-0.255632	-0.0129992	-0.470473	0.104309
1982	3	0.251004	0.227073	-0.0359161	0.0319093	-0.49625	0.108804
1982	4	0.112378	0.297511	0.227333	0.0515796	-0.463547	0.172916
1982	5	-0.223005	-0.0437191	-0.0342281	0.274875	-0.483549	0.228549
1982	6	-0.721934	-0.59816	-0.498385	-0.0518291	-0.674355	0.00835536
1982	7	-0.660893	-0.881361	-0.712748	-0.625231	-0.78949	-0.583487
1982	8	-0.510016	-1.02429	-0.926515	-0.956708	-0.803	-0.915658
1982	9	0.483484	-0.478187	-0.724135	-0.697073	-0.619108	-0.792493
1982	10	-0.91618	-0.38278	-0.903412	-0.763061	-0.626293	-0.762233
1982	11	0.47481	0.068704	-0.825109	-0.773713	-0.574592	-0.789982
1982	12	-0.468305	-0.681192	-0.62617	-0.78619	-0.587364	-0.812116
1983	1	0.415952	0.436119	-0.339639	-0.753376	-0.580812	-0.802938
1983	2	-0.748406	-0.520157	-0.0206637	-0.795236	-0.583585	-0.811665
1983	3	0.944411	0.690525	-0.242936	-0.747683	-0.49951	-0.794913
1983	4	1.01119	1.05916	1.02504	-0.554902	-0.380501	-0.676599
1983	5	0.601403	1.18361	1.11889	-0.295577	-0.0829217	-0.569887
1983	6	0.629027	1.06865	1.15776	0.0669948	-0.0677169	-0.517058
1983	7	-0.538727	0.22382	0.555298	0.135141	-0.370921	-0.575867
1983	8	-0.236399	-0.227783	0.342651	0.272781	-0.478221	-0.520983
1983	9	0.362247	-0.241973	0.366564	0.271811	-0.336297	-0.405199
1983	10	0.547476	0.166451	0.247563	0.465259	-0.236104	-0.283097
1983	11	-0.498571	0.383092	0.0104022	0.410392	-0.284314	-0.275254
1983	12	0.0112565	0.262615	-0.192259	0.433684	-0.299974	-0.286909
1984	1	0.0900529	-0.527786	0.0803682	0.41879	-0.289109	-0.290474
1984	2	-0.816851	-0.607769	0.306079	0.413229	-0.321482	-0.293973
1984	3	-0.00507409	-0.320563	0.00904545	0.332336	-0.34268	-0.273794
1984	4	0.133549	-0.0230643	-0.233618	0.15954	-0.349482	-0.277001
1984	5	0.637897	0.494735	0.402307	0.135126	-0.198058	-0.0115326
1984	6	1.17599	1.13576	0.996069	0.293955	0.188738	0.107451
1984	7	0.301505	0.957453	0.854543	0.585749	0.455183	0.0293883
1984	8	0.217844	0.639221	0.744783	0.758766	0.65553	0.0226877
1984	9	0.212048	0.319537	0.749103	0.705716	0.622163	0.13605
1984	10	-0.22825	0.125588	0.659527	0.54448	0.669831	0.138865
1984	11	-0.969507	-0.158972	0.457195	0.520509	0.605979	0.0781815
1984	12	1.31126	-0.381308	0.185017	0.573848	0.633188	0.0809997
1985	1	-0.35161	-0.58821	0.0504541	0.567715	0.618971	0.0842985
1985	2	-0.9709	-0.109877	-0.173589	0.562609	0.615289	0.0554637
1985	3	0.355245	-0.0941381	-0.486721	0.597143	0.576815	0.0554833
1985	4	-0.78196	-0.620559	-0.796825	0.480485	0.368178	-0.0368423
1985	5	0.884752	0.397885	0.377529	0.560719	0.43052	0.155717
1985	6	0.430053	0.46141	0.390509	0.3402	0.386132	0.339625
1985	7	-0.133094	0.454841	0.191981	0.140901	0.461648	0.449283
1985	8	0.263482	0.228476	0.295285	0.227419	0.621174	0.631733
1985	9	1.01393	0.515128	0.67429	0.541285	0.820389	0.789685
1985	10	0.682436	0.800116	0.855924	0.624378	0.818326	0.907879
1985	11	-0.475315	0.992001	0.645393	0.659039	0.812651	0.869032
1985	12	0.27518	0.372833	0.538505	0.644424	0.810412	0.867607
1986	1	-1.11825	-0.78151	0.720416	0.634698	0.799775	0.847405
1986	2	-0.401577	-0.813491	0.924024	0.646563	0.807385	0.855475
1986	3	0.73836	0.324696	0.408789	0.706409	0.861529	0.850263
1986	4	-0.339802	0.0295521	-0.26913	0.758605	0.820116	0.708223
1986	5	-0.232385	-0.0855611	-0.193951	0.528849	0.71037	0.624224
1986	6	1.67416	1.01303	1.01448	0.901271	0.863714	0.834777
1986	7	-0.496543	0.522962	0.437598	0.790723	0.646829	0.810326
1986	8	-0.363339	0.225303	0.0886676	0.494231	0.447276	0.760012
1986	9	-1.376	-1.14994	-0.45628	-0.343072	0.100408	0.487866
1986	10	-0.334778	-1.1148	-0.463115	-0.532232	0.0682699	0.391569
1986	11	0.293447	-1.23522	-0.373293	-0.477392	0.119872	0.421272
1986	12	1.02358	-0.162012	-1.13079	-0.455516	0.0968612	0.415794
1987	1	-0.70894	0.262101	-1.0751	-0.445165	0.0947655	0.40876
1987	2	-0.0832076	-0.0473096	-1.21253	-0.432503	0.107374	0.420766
1987	3	0.192555	-0.0910978	-0.319946	-0.521779	0.097164	0.428579
1987	4	0.0296042	0.0246889	0.0926574	-0.443806	0.189645	0.424131
1987	5	-0.100675	0.0690515	0.0710512	-0.355865	0.0544279	0.358599
1987	6	0.899501	0.558286	0.495175	-0.706383	0.147591	0.324916
1987	7	-0.814698	-0.120207	-0.128819	-0.867581	-0.0424878	0.0632015
1987	8	-0.493078	-0.421501	-0.361985	-0.869802	-0.268445	-0.104732
1987	9	-0.855488	-1.13395	-0.66671	-0.70495	-0.756301	-0.334141
1987	10	-0.317743	-0.838591	-0.70567	-0.647811	-0.850042	-0.334621
1987	11	0.0517846	-0.774483	-0.752829	-0.675627	-0.831032	-0.300584
1987	12	-0.702688	-0.335727	-1.1222	-0.714046	-0.857831	-0.351047
1988	1	-0.345569	-0.251193	-0.862363	-0.705349	-0.848642	-0.348071
1988	2	0.721174	0.0222272	-0.764877	-0.665743	-0.821553	-0.317495
1988	3	1.44419	1.39459	0.479856	-0.50315	-0.761032	-0.227178
1988	4	-0.533319	0.52214	0.362335	-0.585353	-0.767153	-0.191483
1988	5	1.04211	1.06472	1.05773	-0.303759	-0.541051	-0.165404
1988	6	0.679934	0.909697	1.17745	-0.415542	-0.82528	-0.130803
1988	7	0.350698	0.924867	1.00096	0.126108	-0.520856	0.00340355
1988	8	0.598417	0.69485	1.00396	0.612461	-0.155856	0.121498
1988	9	0.0751651	0.523989	0.814808	0.834393	0.129488	-0.113552
1988	10	-0.456927	0.311958	0.786291	0.808101	0.135301	-0.21078
1988	11	-0.606581	-0.292833	0.52172	0.794686	0.0968363	-0.217186
1988	12	0.103183	-0.686821	0.369361	0.814116	0.0664942	-0.244611
1989	1	1.07064	-0.195256	0.283452	0.849879	0.10451	-0.211101
1989	2	1.23565	1.33027	-0.0889088	0.868395	0.146495	-0.174215
1989	3	0.48504	1.10774	-0.0441355	0.794474	0.185879	-0.175767
1989	4	0.815745	1.04026	0.850354	0.997288	0.311858	-0.0354335
1989	5	-1.10722	-0.189824	0.0794168	0.513469	0.0700777	-0.175432
1989	6	0.6048	0.155882	0.435303	0.49979	-0.0105856	-0.385891
1989	7	0.116781	-0.116978	0.306663	0.400376	0.306222	-0.219189
1989	8	-0.359817	0.0351245	-0.0390222	-0.0936039	0.376637	-0.184982
1989	9	-0.188691	-0.250091	-0.149053	-0.147771	0.505666	0.0126115
1989	10	0.0548582	-0.356402	-0.353198	-0.0732639	0.542934	0.0665595
1989	11	0.753069	0.0591119	0.0270093	0.046354	0.58847	0.0869015
1989	12	0.829958	0.453465	-0.137769	0.0716302	0.599039	0.0609245
1990	1	0.705236	0.976482	-0.210967	0.0477698	0.61595	0.0786125
1990	2	1.32523	1.43587	0.249672	0.0532882	0.634147	0.113654
1990	3	1.64081	1.87177	1.40692	0.220916	0.658398	0.239252
1990	4	1.34707	1.78818	1.87118	0.325008	0.881851	0.394289
1990	5	0.398587	1.53971	1.68016	0.703003	0.810178	0.442078
1990	6	-0.506688	0.571584	1.10694	0.395665	0.585817	0.210277
1990	7	0.192417	0.128518	0.843162	0.421219	0.507314	0.437224
1990	8	0.0601705	-0.0710302	0.583452	0.579443	0.308871	0.588664
1990	9	-0.171898	0.0203693	0.257608	0.563583	0.26649	0.68061
1990	10	0.124389	-0.0693674	-0.0261465	0.532477	0.327584	0.714903
1990	11	-0.85017	-0.272924	-0.216358	0.429357	0.310809	0.680841
1990	12	-0.494779	-0.260725	-0.0666492	0.417358	0.295147	0.662903
1991	1	0.877191	-0.542	-0.148697	0.429987	0.288624	0.684483
1991	2	-0.111266	0.231777	-0.263308	0.373089	0.244074	0.663328
1991	3	1.03143	1.06047	0.284634	0.288952	0.28815	0.637653
1991	4	0.552646	0.854927	0.574964	0.105795	0.228258	0.719347
1991	5	1.0869	1.22827	1.23621	0.243999	0.625095	0.716605
1991	6	0.548449	1.09227	1.24301	0.478083	0.594151	0.699175
1991	7	-0.796503	0.203626	0.443679	0.135203	0.330156	0.454688
1991	8	-1.06559	-0.889667	-0.173079	-0.311542	0.15331	0.0660769
1991	9	-1.28237	-1.54994	-0.75941	-0.639242	-0.0689232	-0.156762
1991	10	0.466281	-1.25086	-0.767024	-0.576409	-0.0372058	-0.0766382
1991	11	-0.0912814	-0.890688	-1.1577	-0.534695	-0.0953476	-0.066773
1991	12	1.33888	0.490704	-1.33552	-0.484132	-0.0945252	-0.0653572
1992	1	-0.766885	0.148134	-1.21621	-0.524066	-0.11275	-0.0912903
1992	2	-0.601179	0.151794	-0.869248	-0.533266	-0.168007	-0.13506
1992	3	0.659244	0.323041	0.486416	-0.60728	-0.273032	-0.125344
1992	4	-1.08131	-0.603008	-0.521787	-0.896131	-0.585887	-0.325256
1992	5	-0.0705167	-0.423372	-0.406894	-1.24041	-0.729205	-0.18957
1992	6	0.556002	-0.211892	-0.146764	-1.19899	-0.549918	-0.199025
1992	7	0.0287005	0.139271	-0.124455	-0.942826	-0.579146	-0.256041
1992	8	0.938593	0.744297	0.499087	0.0804167	-0.167863	0.162861
1992	9	-0.120983	0.505666	0.344325	0.410748	-0.14173	0.188738
1992	10	0.374653	0.689857	0.5405	0.374311	-0.130359	0.203446
1992	11	0.498757	0.106364	0.623411	0.417768	-0.0658201	0.185179
1992	12	-0.786774	0.392683	0.530711	0.383426	-0.0839883	0.14326
1993	1	1.35379	0.758212	0.753189	0.437812	-0.0686971	0.163834
1993	2	0.12256	0.664654	0.164318	0.459182	-0.0598685	0.136375
1993	3	-0.297485	0.141408	0.352565	0.384856	-0.15317	0.0165331
1993	4	-0.630096	-0.591824	-0.224318	0.464373	-0.288329	-0.205423
1993	5	0.581035	0.0987093	0.199131	0.622868	-0.385756	-0.199804
1993	6	-0.0950339	-0.0291444	0.00693991	0.488724	-0.499655	-0.134288
1993	7	0.189634	0.239063	-0.00445927	0.51416	-0.265063	-0.128432
1993	8	0.413217	0.243275	0.19777	0.162768	0.162366	-0.0217929
1993	9	-0.995777	-0.101771	-0.123339	-0.0623289	0.22557	-0.128138
1993	10	-0.099508	-0.233106	-0.0247076	-0.11593	0.172921	-0.157013
1993	11	0.68646	-0.636124	-0.110362	-0.0758212	0.232968	-0.0898751
1993	12	-0.421484	0.09803	-0.0623255	-0.0639128	0.190128	-0.110789
1994	1	-0.571608	0.474406	-0.168587	-0.121186	0.192447	-0.132142
1994	2	0.741947	0.18516	-0.627122	-0.10074	0.221282	-0.113972
1994	3	0.198223	0.286333	0.208014	-0.0612658	0.190884	-0.164972
1994	4	-0.250539	0.0127637	0.109178	0.0174273	0.28303	-0.250579
1994	5	-1.3882	-1.0803	-1.04029	-0.51009	0.090748	-0.586194
1994	6	0.91753	-0.123706	-0.0691188	-0.112462	0.219173	-0.461957
1994	7	0.106484	0.027679	-0.0165397	-0.183907	0.235324	-0.300228
1994	8	0.650667	0.868423	0.373737	0.0461072	0.140472	0.169516
1994	9	-0.811169	0.168814	0.109266	0.130797	0.0220438	0.279282
1994	10	0.524319	0.282579	0.253306	0.232083	0.0500889	0.284233
1994	11	-1.59616	-0.661375	0.487194	0.0747813	-0.0428474	0.225851
1994	12	0.818758	0.0180993	0.153683	0.11044	-0.034297	0.196441
1995	1	-0.493561	-1.27417	0.12638	0.111856	-0.0721482	0.199787
1995	2	-0.0206355	-0.00712982	-0.654429	0.0833979	-0.0781451	0.210666
1995	3	-0.213605	-0.429133	-0.118906	0.0691818	-0.0633496	0.178113
1995	4	-0.484995	-0.489597	-0.818524	0.0328959	-0.0582723	0.223227
1995	5	-1.24184	-1.28596	-1.25787	0.0274728	-0.401042	0.0762019
1995	6	-0.611825	-1.35854	-1.33955	-0.53178	-0.497303	-0.101899
1995	7	0.398176	-0.586122	-0.718677	-0.383953	-0.421063	-0.00143745
1995	8	0.926158	0.626786	0.0671516	-0.247785	-0.156672	-0.0242833
1995	9	-0.308594	0.611534	-0.0485993	-0.0817522	-0.0145382	-0.0498207
1995	10	0.178745	0.538549	0.0636404	-0.153729	0.0118526	-0.0637803
1995	11	-0.434547	-0.291592	0.342558	-0.0937363	-0.0649505	-0.113726
1995	12	-0.30832	-0.158476	0.532381	-0.115879	-0.0790549	-0.131404
1996	1	0.179409	-0.531603	0.466502	-0.103957	-0.0697184	-0.155613
1996	2	-0.0539266	-0.219181	-0.323192	-0.107056	-0.0919059	-0.164662
1996	3	0.859508	0.689355	0.11091	-0.00545109	-0.0306099	-0.0945544
1996	4	0.629342	0.820261	0.52231	0.201893	0.0783595	0.0304885
1996	5	-0.916886	-0.0107827	-0.0690555	0.286294	0.152215	-0.184704
1996	6	0.676566	0.178241	0.333431	0.62806	0.0527931	-0.0360869
1996	7	0.93216	0.695048	0.884881	0.861451	0.373128	0.178474
1996	8	0.00325773	0.806394	0.688212	0.432001	0.144185	0.117244
1996	9	-0.840997	0.279763	0.327321	0.33056	0.131418	0.15033
1996	10	0.261534	-0.359114	0.231457	0.321816	0.0926432	0.181334
1996	11	0.226222	-0.520836	0.46164	0.368838	0.158742	0.144557
1996	12	-0.941518	0.17042	0.2614	0.373403	0.125185	0.119077
1997	1	0.130249	-0.0460535	-0.382524	0.36819	0.129647	0.124948
1997	2	0.0329361	-0.388532	-0.585525	0.371879	0.126667	0.108188
1997	3	-0.716766	-0.685453	-0.24916	0.219294	0.0804809	0.0665298
1997	4	0.201594	-0.186718	-0.223429	0.203918	0.196376	0.14082
1997	5	-0.73	-0.74266	-0.785038	0.199165	0.282377	0.214728
1997	6	-1.20393	-1.09318	-1.18161	-0.343387	0.184618	-0.127419
1997	7	0.230807	-0.802715	-0.780251	-0.784917	0.0944961	-0.117345
1997	8	-0.997602	-1.00605	-1.15191	-1.25549	-0.537511	-0.55447
1997	9	-0.605139	-0.764904	-1.23845	-1.24945	-0.620949	-0.544012
1997	10	-1.35632	-1.35672	-1.5029	-1.40937	-0.763667	-0.688644
1997	11	0.611901	-0.89721	-1.25019	-1.3925	-0.707975	-0.614366
1997	12	-0.702283	-0.946984	-0.944132	-1.40318	-0.727549	-0.650409
1998	1	0.311858	0.40545	-1.28761	-1.40098	-0.727348	-0.64363
1998	2	-0.96133	-0.906972	-0.99603	-1.42318	-0.74789	-0.660865
1998	3	0.969943	0.633507	-0.493676	-1.26539	-0.738183	-0.595458
1998	4	0.0548829	0.344154	0.431613	-1.37445	-0.826841	-0.553775
1998	5	1.20816	1.11825	1.00717	-0.739303	-0.45428	-0.20428
1998	6	-0.442825	0.459777	0.540935	-0.561385	-0.695339	-0.166793
1998	7	0.459944	0.653883	0.650099	-0.484531	-0.883638	-0.188101
1998	8	-0.0792686	-0.0109033	0.458982	-0.0669645	-0.920146	-0.481324
1998	9	-1.45351	-0.421612	-0.152472	-0.289381	-1.06305	-0.67996
1998	10	-0.219404	-0.890773	-0.19647	-0.129182	-1.08925	-0.708981
1998	11	-2.07445	-1.69029	-0.78826	-0.316726	-1.18068	-0.764998
1998	12	-0.900328	-1.16308	-0.67028	-0.314882	-1.19522	-0.785758
1999	1	-0.979266	-2.45701	-1.16633	-0.338408	-1.20902	-0.795608
1999	2	-1.15728	-1.61059	-1.80953	-0.336209	-1.22666	-0.811366
1999	3	-0.755592	-1.28773	-1.56251	-0.534017	-1.23022	-0.887052
1999	4	-0.792647	-1.21003	-1.86384	-0.666165	-1.36901	-1.0104
1999	5	0.0819632	-0.584165	-0.800797	-1.01581	-1.25181	-0.888302
1999	6	-0.162851	-0.441057	-0.688766	-0.87727	-1.05972	-0.976048
1999	7	0.355356	0.0883139	-0.267941	-0.960223	-0.964834	-1.15565
1999	8	-1.34329	-0.668701	-0.846348	-1.42129	-1.0145	-1.37281
1999	9	-0.921195	-0.967659	-0.996831	-1.29922	-1.09362	-1.4612
1999	10	-0.406068	-1.50702	-0.907301	-1.25323	-0.989504	-1.48483
1999	11	-0.609937	-1.01382	-1.02988	-1.19053	-1.05442	-1.50712
1999	12	-0.325636	-0.6324	-1.07703	-1.19638	-1.06535	-1.51507
2000	1	0.668288	-0.528982	-1.5467	-1.15681	-1.0595	-1.50771
2000	2	0.340439	0.416453	-0.946256	-1.10545	-1.02969	-1.49982
2000	3	-0.657479	-0.319644	-0.751158	-1.10808	-1.13568	-1.49209
2000	4	-0.807237	-0.903516	-0.965868	-1.11854	-1.22682	-1.60572
2000	5	-1.38399	-1.66141	-1.58311	-1.50613	-1.6746	-1.66469
2000	6	0.756817	-0.574333	-0.622859	-1.17243	-1.39545	-1.39467
2000	7	-1.3923	-1.10197	-1.28529	-1.82024	-1.79104	-1.6402
2000	8	-0.126792	-0.522578	-1.15366	-1.39091	-1.77096	-1.44483
2000	9	-0.374086	-1.01558	-1.13872	-1.23557	-1.59377	-1.4345
2000	10	0.66357	-0.138276	-0.802801	-0.989228	-1.46476	-1.26713
2000	11	0.26192	0.0153505	-0.417928	-0.94806	-1.37879	-1.28082
2000	12	-0.476095	0.578338	-0.784903	-0.950362	-1.38466	-1.29155
2001	1	1.17859	0.454207	-0.0954199	-0.932789	-1.35588	-1.27654
2001	2	0.112526	0.522773	0.0536652	-0.93931	-1.33452	-1.26139
2001	3	-0.841397	-0.446996	0.224875	-0.981801	-1.34092	-1.34492
2001	4	0.819036	0.296015	0.338349	-0.68573	-1.18155	-1.28201
2001	5	-1.46078	-0.824119	-0.737699	-0.651714	-1.40597	-1.57788
2001	6	-0.9037	-1.05706	-1.08673	-1.15312	-1.52004	-1.58616
2001	7	-0.624132	-1.49325	-1.26765	-0.94818	-1.76593	-1.78547
2001	8	0.136158	-0.654003	-0.947359	-0.812096	-1.42489	-1.70794
2001	9	0.812277	0.092993	-0.402513	-0.327765	-1.03127	-1.42153
2001	10	-0.258097	0.428123	-0.573217	-0.493189	-1.00834	-1.4132
2001	11	-0.600863	0.45621	-0.292322	-0.563279	-1.01639	-1.37732
2001	12	0.304693	-0.538579	-0.0373266	-0.553725	-1.02772	-1.383
2002	1	0.217911	-0.53506	0.344666	-0.584901	-1.03726	-1.37269
2002	2	-0.948897	-0.495924	0.38713	-0.61286	-1.06196	-1.37005
2002	3	-1.08924	-1.29797	-1.12521	-0.645555	-1.09014	-1.37466
2002	4	0.385895	-0.337859	-0.531642	-0.730386	-0.975112	-1.29074
2002	5	0.88258	0.559616	0.471057	-0.0734791	-0.531041	-1.13877
2002	6	1.12679	1.40399	1.10898	0.45653	-0.473066	-0.945445
2002	7	-1.27675	0.211686	0.0266159	0.206996	-0.477745	-1.27742
2002	8	-0.820182	-0.706509	-0.361773	-0.19549	-0.629624	-1.15544
2002	9	-0.519159	-1.43287	-0.40702	-0.669352	-0.687266	-1.12421
2002	10	-0.509233	-0.992847	-0.526604	-0.668056	-0.814664	-1.13318
2002	11	-0.864888	-0.838166	-0.960868	-0.690769	-0.864604	-1.14642
2002	12	1.39707	-0.491519	-1.42901	-0.634281	-0.836	-1.12725
2003	1	-0.075644	-0.140684	-1.02193	-0.641732	-0.858912	-1.13532
2003	2	-0.748753	0.353193	-0.746797	-0.633229	-0.872036	-1.15132
2003	3	0.030194	-0.281282	-0.603914	-0.544296	-0.828694	-1.12416
2003	4	0.455144	0.221425	0.128488	-0.523781	-0.875375	-1.03326
2003	5	0.413183	0.470177	0.591028	-0.78097	-0.648973	-0.844481
2003	6	0.10352	0.403199	0.280509	-1.15169	-0.502795	-0.955768
2003	7	-0.0371607	0.100927	0.10089	-0.653438	-0.322096	-0.714908
2003	8	0.592974	0.347086	0.433494	0.0510348	-0.141553	-0.5135
2003	9	0.364242	0.46346	0.541438	0.354372	-0.260306	-0.432301
2003	10	0.58752	0.682092	0.538754	0.489204	-0.170928	-0.450471
2003	11	0.790636	0.634304	0.537233	0.627025	-0.0826768	-0.420729
2003	12	-0.819782	0.739318	0.560585	0.57098	-0.108565	-0.440965
2004	1	0.0913794	0.559621	0.735928	0.577853	-0.107564	-0.454399
2004	2	-0.516003	-0.710855	0.539911	0.58208	-0.0992085	-0.463761
2004	3	-1.01785	-1.07729	0.146699	0.514127	-0.0874665	-0.46004
2004	4	-1.83937	-1.99569	-1.37604	0.201468	-0.304444	-0.65593
2004	5	0.298435	-1.03647	-1.13255	0.137612	-0.513077	-0.492354
2004	6	0.178533	-0.447072	-0.693446	0.146686	-0.761677	-0.347823
2004	7	-0.213955	-0.0202071	-0.690735	0.0390114	-0.469618	-0.251491
2004	8	-0.0301471	-0.149122	-0.582487	-0.271748	-0.186022	-0.269443
2004	9	-0.411365	-0.369833	-0.582271	-0.529925	-0.16495	-0.509045
2004	10	-0.559155	-0.456621	-0.378759	-0.718347	-0.17707	-0.537955
2004	11	-0.182863	-0.678293	-0.466391	-0.831809	-0.147691	-0.528047
2004	12	1.30619	-0.445428	-0.483873	-0.779045	-0.179352	-0.526363
2005	1	-0.845684	0.0227244	-0.477302	-0.798912	-0.188688	-0.535761
2005	2	0.643052	0.660795	-0.58072	-0.758614	-0.159058	-0.513148
2005	3	-0.287232	-0.297287	-0.569379	-0.699302	-0.166477	-0.461157
2005	4	-1.07096	-0.872916	-0.789096	-0.59407	-0.343927	-0.585857
2005	5	0.496907	-0.188353	-0.0696877	-0.519455	-0.33155	-0.69243
2005	6	-1.00069	-0.764669	-0.789375	-0.79509	-0.510549	-0.999547
2005	7	0.00921264	-0.319198	-0.585316	-0.745555	-0.502096	-0.735473
2005	8	-0.531949	-0.767042	-0.798589	-0.924528	-0.821551	-0.635251
2005	9	-0.267732	-0.494501	-0.800928	-0.886066	-0.952938	-0.584418
2005	10	-0.171373	-0.606895	-0.635007	-0.76959	-1.00746	-0.526674
2005	11	-1.05707	-0.517794	-0.874641	-0.844248	-1.11935	-0.537014
2005	12	-0.359085	-0.679148	-0.623959	-0.899167	-1.12631	-0.594284
2006	1	0.641528	-0.879205	-0.735721	-0.859971	-1.11937	-0.58178
2006	2	0.959568	0.788834	-0.421137	-0.837795	-1.08552	-0.547037
2006	3	-1.28405	-0.566223	-0.8325	-0.943681	-1.09747	-0.596232
2006	4	-1.25449	-1.37132	-1.52268	-0.974318	-1.05412	-0.741438
2006	5	0.569522	-0.524675	-0.382246	-0.935503	-1.00672	-0.73159
2006	6	-0.730878	-0.63407	-0.748841	-0.855921	-1.11985	-0.826114
2006	7	-0.520558	-0.56436	-0.947579	-1.12604	-1.19388	-0.950338
2006	8	-0.335328	-0.830756	-0.984734	-0.995566	-1.2614	-1.14402
2006	9	-0.246122	-0.602194	-0.886689	-1.0143	-1.25574	-1.28614
2006	10	-1.45549	-0.700941	-0.870882	-1.16665	-1.3055	-1.40876
2006	11	-0.866669	-0.96158	-1.10379	-1.17551	-1.34837	-1.47523
2006	12	0.849104	-1.53425	-0.887729	-1.16503	-1.37239	-1.47172
2007	1	-0.357224	-0.796115	-0.813527	-1.19425	-1.36862	-1.47747
2007	2	-0.936497	-0.568514	-1.04104	-1.25676	-1.39897	-1.48564
2007	3	1.02613	0.5796	-0.957031	-1.06294	-1.32884	-1.39832
2007	4	-0.320548	0.113556	-0.164091	-0.921016	-1.24837	-1.29779
2007	5	-0.6945	-0.34196	-0.436048	-1.23895	-1.41645	-1.3813
2007	6	0.514403	-0.238824	-0.10538	-0.816324	-1.12078	-1.27328
2007	7	-0.279455	-0.320451	-0.250104	-0.742758	-1.16091	-1.24663
2007	8	0.0535262	0.0191106	-0.169351	-0.529562	-0.983432	-1.18339
2007	9	0.553754	0.114781	-0.0490235	-0.268147	-0.84409	-1.07139
2007	10	2.04998	0.992901	0.55676	0.450451	-0.447522	-0.70562
2007	11	-1.28341	1.32631	0.672788	0.419999	-0.465744	-0.748749
2007	12	0.247474	1.73328	0.601232	0.425199	-0.468152	-0.779922
2008	1	1.89313	-0.000423636	0.958177	0.510417	-0.424055	-0.72803
2008	2	-0.134151	1.23777	1.42033	0.529369	-0.456935	-0.741227
2008	3	-1.01056	-0.2244	1.55034	0.353199	-0.444988	-0.78343
2008	4	-0.0129791	-0.533337	-0.516293	0.406689	-0.323698	-0.697162
2008	5	-1.20617	-1.16892	-0.90034	0.333697	-0.582465	-0.879178
2008	6	0.43345	-0.358169	-0.400213	0.297841	-0.342407	-0.679759
2008	7	-1.21128	-1.15669	-1.17048	-0.0798554	-0.493061	-0.885529
2008	8	-0.0286845	-0.599104	-0.999532	-0.127207	-0.408251	-0.762868
2008	9	1.00294	-0.188515	-0.414254	0.0435265	-0.126467	-0.568866
2008	10	-0.24892	0.399766	-0.476846	-0.570065	-0.0290305	-0.596253
2008	11	-0.752396	0.64227	-0.224489	-0.551899	-0.0330055	-0.595789
2008	12	-0.627132	-0.676861	-0.359558	-0.571717	-0.0566073	-0.613715
2009	1	-0.879965	-1.22907	0.233705	-0.674505	-0.0620814	-0.635051
2009	2	-0.264769	-0.832331	0.534586	-0.664746	-0.0482556	-0.656934
2009	3	-0.533302	-0.77215	-0.948255	-0.63255	-0.147634	-0.622736
2009	4	-1.25066	-1.24593	-1.53348	-0.836143	-0.252899	-0.642468
2009	5	-0.0442838	-0.820521	-0.947172	-0.553165	-0.126384	-0.691278
2009	6	-1.61582	-1.47657	-1.55919	-1.07413	-0.508346	-0.792472
2009	7	-0.244861	-0.930217	-1.20191	-0.748017	-0.487142	-0.699142
2009	8	0.76522	-0.184662	-0.546987	-0.322015	-0.275524	-0.42371
2009	9	-0.599262	0.0217667	-0.703402	-0.884064	-0.541063	-0.484567
2009	10	-1.32193	-0.0597675	-0.683826	-0.992964	-1.05358	-0.500116
2009	11	1.35402	-0.546144	-0.434979	-0.758711	-0.885893	-0.376006
2009	12	-0.0234545	-0.173115	-0.0224958	-0.75207	-0.908557	-0.407207
2010	1	-1.04653	1.07856	0.146767	-0.756855	-0.977969	-0.413803
2010	2	0.590006	-0.12321	-0.549639	-0.722084	-0.953479	-0.381382
2010	3	-0.0294962	0.0229555	-0.191283	-0.704717	-0.899036	-0.43397
2010	4	0.83681	0.71205	1.03087	-0.385548	-0.819113	-0.352812
2010	5	0.686493	0.881974	0.879473	-0.151874	-0.517243	-0.148053
2010	6	-0.54401	0.327187	0.314614	0.0744691	-0.731793	-0.340652
2010	7	-1.27736	-0.934397	-0.595005	-0.336947	-0.755062	-0.564463
2010	8	0.0435269	-0.970887	-0.525919	-0.728685	-0.710412	-0.585528
2010	9	-0.519788	-0.944797	-0.67693	-0.685574	-1.0698	-0.801526
2010	10	0.422271	-0.216654	-0.758983	-0.399233	-0.974507	-1.07614
2010	11	-1.01101	-0.466293	-1.06677	-0.683318	-0.994544	-1.07597
2010	12	-0.22598	-0.11305	-0.932861	-0.685843	-1.00622	-1.10031
2011	1	-0.0183826	-1.15834	-0.381177	-0.665736	-0.997543	-1.144
2011	2	0.581689	0.120666	-0.466077	-0.67381	-0.983531	-1.13214
2011	3	0.207636	0.318495	-0.048103	-0.659511	-0.943833	-1.07424
2011	4	-1.17745	-0.761244	-1.0908	-1.03898	-0.958182	-1.17713
2011	5	-0.0273819	-0.603527	-0.58529	-1.27389	-0.991571	-1.05948
2011	6	-1.22319	-1.32787	-1.20177	-1.39127	-0.955272	-1.27542
2011	7	-0.210188	-0.79856	-0.986854	-1.00731	-0.92867	-1.08104
2011	8	-0.648632	-1.00071	-1.1703	-1.27188	-1.30633	-1.16753
2011	9	0.347576	-0.353884	-0.985744	-0.961043	-1.12294	-1.29091
2011	10	0.136908	-0.223689	-0.690135	-0.937098	-0.948527	-1.23233
2011	11	1.39126	0.635483	-0.457315	-0.69478	-0.967899	-1.12556
2011	12	0.125189	0.735087	-0.139507	-0.690858	-0.981918	-1.13478
2012	1	0.657121	1.5133	0.0311226	-0.669215	-0.956766	-1.11862
2012	2	-0.34855	-0.0350528	0.62708	-0.694583	-0.987675	-1.12347
2012	3	0.0301985	-0.0160857	0.686104	-0.735158	-0.985471	-1.10107
2012	4	-0.263072	-0.286847	0.478244	-0.567078	-1.11377	-1.03447
2012	5	0.304217	0.0284574	0.00690882	-0.46515	-1.20355	-1.00218
2012	6	0.616271	0.400262	0.363398	-0.0243913	-1.0057	-0.72206
2012	7	0.564096	0.756371	0.612765	0.42589	-0.432989	-0.527702
2012	8	-0.578511	0.212172	0.167467	0.430518	-0.578635	-0.829659
2012	9	0.795536	0.354193	0.464943	0.579692	-0.276321	-0.606439
2012	10	-0.39197	-0.122166	0.400977	0.458404	-0.351374	-0.528668
2012	11	0.621348	0.596012	0.407499	0.352498	-0.255408	-0.601742
2012	12	0.429423	-0.128073	0.257881	0.369244	-0.263458	-0.618071
2013	1	-0.186753	0.465186	-0.0665707	0.344249	-0.265488	-0.610059
2013	2	0.318728	0.0831425	0.584311	0.36848	-0.271691	-0.62376
2013	3	-2.90709	-2.51593	-1.14512	0.126137	-0.456888	-0.747232
2013	4	-0.553795	-1.70702	-1.19055	0.0722915	-0.388334	-0.868482
2013	5	-0.235416	-1.29077	-1.2621	-0.0237788	-0.40513	-0.976298
2013	6	0.547477	-0.000574455	-0.58887	-0.060898	-0.105887	-0.823436
2013	7	1.83873	1.69648	1.22217	0.884675	0.831009	0.141346
2013	8	-0.602972	1.22036	0.772644	0.902291	0.908096	0.0683843
2013	9	0.833855	1.28783	1.15255	0.874867	0.981314	0.300619
2013	10	-0.974937	-0.226378	1.08968	0.773778	0.877371	0.201066
2013	11	0.377867	0.378087	1.15166	0.768408	0.811379	0.255689
2013	12	-0.572227	-0.816171	1.0752	0.765576	0.803718	0.237128
2014	1	-1.15604	-0.105691	-0.253247	0.754294	0.777042	0.227738
2014	2	1.50699	0.621871	0.427915	0.783566	0.822744	0.252309
2014	3	-0.9094	-0.381677	-0.914837	0.917392	0.757047	0.199088
2014	4	1.19833	0.967369	0.749362	1.21949	0.948876	0.440513
2014	5	-0.301388	0.213734	0.290119	1.13539	0.840769	0.385096
2014	6	0.380901	0.544062	0.397751	1.09024	0.813054	0.573204
2014	7	0.249861	0.0941415	0.386324	0.096266	0.607304	0.666014
2014	8	-0.0379715	0.162883	0.179487	0.300855	0.764763	0.840785
2014	9	1.06774	0.492891	0.647969	0.396831	0.819375	0.964
2014	10	-0.60193	0.340853	0.272897	0.431503	0.79196	0.91377
2014	11	-0.380297	0.590745	0.360025	0.386609	0.756113	0.828736
2014	12	-0.542854	-0.836957	0.292195	0.395544	0.747469	0.80857
